# Supplementary material for: A label’s a label, no matter the dog: Evaluating the generalizability of the removal of breed labels from adoption cards
Source: PLoS One. 2020 Sep 10;15(9):e0238176. doi: 10.1371/journal.pone.0238176 (PMC7482916; doi:10.1371/journal.pone.0238176)
Supplement: S1 Dataset — (XLSX) [file pone.0238176.s001.xlsx]

## Sheet: S1_Dataset
S1 Dataset. Dataset used for analyses.
Animal ID	Breed Label	Size	Primary Fur Color	Behavior Evaluation Color	Gender	Age in Months at Intake	Age Group	Intake Condition	Intake Month	Intake Year	Time Period	Intake Action	Intake Region	Intake SiteName	Outcome Action	Mobile Adoption	Outcome SiteName	LOS in days
1	No label	Medium	Black	No color	M	2	Puppy	Healthy	6	2019	Breed labels removed	Rescued	Tri-State Area	Wantagh	Adoption	No	Manhattan	0.1
2	No label	Small	White	Red	M	24	Young Adult	Healthy	2	2018	Breed labels removed	Rescued	Outside Continental US	Wantagh	Adoption	No	Manhattan	42.18
3	Label	Medium	Black	Yellow	F	24	Young Adult	Not Healthy	2	2016	Breed labels on cards	Rescued	The South	Wantagh	Adoption	No	Manhattan	31.32
4	No label	Small	Tan	Green	F	1	Puppy	Healthy	2	2019	Breed labels removed	Rescued	The South	Wantagh	Adoption	No	Manhattan	26.02
5	Label	Small	Black	Green	F	24	Young Adult	Healthy	5	2016	Breed labels on cards	Rescued	The South	Wantagh	Adoption	No	Manhattan	70.01
6	Label	Small	Brown	Green	F	36	Adult	Healthy	9	2016	Breed labels on cards	Rescued	The South	Wantagh	Adoption	Yes	Manhattan	17.1
7	Label	Small	Brown	Green	M	24	Young Adult	Healthy	9	2016	Breed labels on cards	Rescued	The South	Wantagh	Adoption	No	Manhattan	29.18
8	No label	Small	Black	Blue	M	1	Puppy	Healthy	2	2019	Breed labels removed	Rescued	The South	Wantagh	Adoption	No	Manhattan	19.16
9	No label	Medium	Black	Green	F	2	Puppy	Healthy	9	2018	Breed labels removed	Rescued	The South	Wantagh	Adoption	No	Manhattan	24.16
10	No label	Medium	Black	Yellow	M	2	Puppy	Healthy	2	2019	Breed labels removed	Rescued	The South	Wantagh	Adoption	No	Manhattan	0.36
11	Label	Medium	Black	No color	M	24	Young Adult	Not Healthy	2	2016	Breed labels on cards	Rescued	The South	Wantagh	Adoption	No	Westhampton	176.3
12	No label	Medium	Tan	Green	M	2	Puppy	Healthy	5	2019	Breed labels removed	Rescued	Outside Continental US	Wantagh	Adoption	Yes	Manhattan	8.36
13	Label	Medium	White	Red	M	24	Young Adult	Healthy	6	2016	Breed labels on cards	Rescued	The South	Wantagh	Adoption	No	Westhampton	297.94
14	No label	Small	Tan	Green	F	1	Puppy	Healthy	2	2019	Breed labels removed	Rescued	The South	Wantagh	Adoption	No	Manhattan	26.02
15	Label	Medium	Black	Green	F	2	Puppy	Healthy	4	2017	Breed labels on cards	Rescued	The South	Wantagh	Adoption	No	Westhampton	32.19
16	Label	Medium	Black	Green	F	1	Puppy	Healthy	2	2017	Breed labels on cards	Rescued	The South	Wantagh	Adoption	No	Westhampton	41.11
17	No label	Medium	Black	No color	F	2	Puppy	Healthy	6	2019	Breed labels removed	Rescued	Tri-State Area	Wantagh	Adoption	No	Westhampton	0.96
18	Label	Small	White	No color	F	24	Young Adult	Healthy	7	2016	Breed labels on cards	Rescued	The South	Wantagh	Adoption	No	Manhattan	17.07
19	Label	Medium	Black	Yellow	F	24	Young Adult	Healthy	11	2016	Breed labels on cards	Rescued	The South	Wantagh	Adoption	No	Manhattan	39.97
20	Label	Medium	Grey	Green	F	1	Puppy	Healthy	2	2017	Breed labels on cards	Rescued	The South	Wantagh	Adoption	No	Westhampton	36.99
21	Label	Small	Black	Green	F	2	Puppy	Not Healthy	3	2016	Breed labels on cards	Rescued	Outside Continental US	Wantagh	Adoption	No	Manhattan	31.31
22	Label	Medium	Black	No color	M	2	Puppy	Healthy	4	2017	Breed labels on cards	Rescued	The South	Wantagh	Adoption	No	Westhampton	39.09
23	No label	Small	Tan	Green	M	1	Puppy	Healthy	2	2019	Breed labels removed	Rescued	The South	Wantagh	Adoption	No	Manhattan	19.87
24	No label	Large	Black	No color	F	2	Puppy	Healthy	6	2019	Breed labels removed	Rescued	Tri-State Area	Wantagh	Adoption	No	Westhampton	3.11
25	No label	Small	Tan	Yellow	M	74	Adult	Healthy	5	2019	Breed labels removed	Rescued	Outside Continental US	Wantagh	Adoption	No	Manhattan	0.14
26	No label	Large	Black	Blue	M	4	Puppy	Healthy	9	2018	Breed labels removed	Rescued	Outside Continental US	Wantagh	Adoption	No	Westhampton	38.02
27	No label	Medium	Black	Green	F	4	Puppy	Healthy	6	2019	Breed labels removed	Rescued	Outside Continental US	Wantagh	Adoption	No	Manhattan	7.29
28	No label	Medium	Tan	No color	F	2	Puppy	Healthy	6	2019	Breed labels removed	Rescued	Tri-State Area	Wantagh	Adoption	No	Manhattan	0.15
29	No label	Large	Brown	Blue	M	2	Puppy	Healthy	4	2018	Breed labels removed	Rescued	The South	Wantagh	Adoption	No	Manhattan	164.05
30	No label	Small	Black	Green	M	3	Puppy	Healthy	10	2018	Breed labels removed	Rescued	The South	Wantagh	Adoption	No	Manhattan	35.32
31	No label	Large	White	Yellow	F	3	Puppy	Healthy	4	2019	Breed labels removed	Rescued	The South	Wantagh	Adoption	No	Westhampton	30.99
32	Label	Medium	Grey	Green	F	1	Puppy	Healthy	2	2017	Breed labels on cards	Rescued	The South	Wantagh	Adoption	Yes	Westhampton	34.07
33	No label	Medium	Tan	Yellow	F	2	Puppy	Healthy	6	2019	Breed labels removed	Rescued	The South	Wantagh	Adoption	No	Manhattan	18.16
34	Label	Small	Black	Green	F	4	Puppy	Healthy	4	2016	Breed labels on cards	Rescued	Outside Continental US	Wantagh	Adoption	No	Westhampton	30.16
35	No label	Small	Grey	Blue	F	3	Puppy	Healthy	5	2018	Breed labels removed	Rescued	Outside Continental US	Wantagh	Adoption	No	Manhattan	23.07
36	No label	Large	Black	Green	M	2	Puppy	Healthy	9	2018	Breed labels removed	Rescued	The South	Wantagh	Adoption	No	Westhampton	18.96
37	No label	Medium	Black	Green	F	2	Puppy	Healthy	9	2018	Breed labels removed	Rescued	The South	Wantagh	Adoption	No	Manhattan	30.19
38	No label	Small	White	Blue	M	3	Puppy	Healthy	4	2019	Breed labels removed	Rescued	The South	Wantagh	Adoption	No	Manhattan	9.05
39	No label	Small	Black	Yellow	F	84	Adult	Healthy	4	2019	Breed labels removed	Rescued	California	Wantagh	Adoption	No	Manhattan	44.83
40	Label	Small	Tan	Yellow	F	2	Puppy	Healthy	8	2016	Breed labels on cards	Rescued	The South	Wantagh	Adoption	No	Manhattan	24.05
41	No label	Medium	Tan	Yellow	F	11	Juvenile	Healthy	9	2018	Breed labels removed	Rescued	Outside Continental US	Wantagh	Adoption	No	Manhattan	95.95
42	Label	Small	Black	Green	F	2	Puppy	Healthy	4	2017	Breed labels on cards	Rescued	The South	Wantagh	Adoption	No	Manhattan	50.26
43	No label	Medium	Black	Green	F	24	Young Adult	Healthy	10	2018	Breed labels removed	Rescued	Outside Continental US	Wantagh	Adoption	No	Manhattan	15.26
44	No label	Large	Black	Green	F	3	Puppy	Healthy	7	2018	Breed labels removed	Rescued	The South	Wantagh	Adoption	No	Westhampton	45.23
45	Label	Small	Brown	Green	F	2	Puppy	Healthy	4	2017	Breed labels on cards	Rescued	The South	Wantagh	Adoption	No	Manhattan	31.11
46	No label	Small	Grey	No color	F	3	Puppy	Healthy	5	2019	Breed labels removed	Rescued	Outside Continental US	Wantagh	Adoption	No	Manhattan	17.88
47	No label	Medium	Tan	Blue	F	5	Puppy	Healthy	6	2019	Breed labels removed	Rescued	The South	Wantagh	Adoption	No	Manhattan	26.15
48	No label	Large	Black	Blue	F	2	Puppy	Healthy	9	2018	Breed labels removed	Rescued	The South	Wantagh	Adoption	No	Westhampton	10.87
49	No label	Large	Brown	Blue	M	2	Puppy	Healthy	4	2018	Breed labels removed	Rescued	The South	Wantagh	Adoption	Yes	Manhattan	73.9
50	Label	Small	Tan	Green	M	2	Puppy	Healthy	4	2017	Breed labels on cards	Rescued	The South	Wantagh	Adoption	No	Manhattan	29.95
51	Label	Small	Black	Green	F	0	Puppy	Healthy	5	2016	Breed labels on cards	Rescued	The South	Wantagh	Adoption	No	Manhattan	72.02
52	No label	Medium	Black	Blue	F	4	Puppy	Healthy	10	2018	Breed labels removed	Rescued	The South	Wantagh	Adoption	No	Manhattan	54.36
53	No label	Medium	Black	No color	M	2	Puppy	Healthy	6	2019	Breed labels removed	Rescued	Tri-State Area	Wantagh	Adoption	No	Manhattan	0.94
54	No label	Medium	Tan	Blue	M	12	Young Adult	Healthy	6	2019	Breed labels removed	Rescued	The South	Wantagh	Adoption	No	Manhattan	11.06
55	No label	Medium	Black	Green	M	3	Puppy	Healthy	5	2019	Breed labels removed	Rescued	The South	Wantagh	Adoption	No	Westhampton	0.95
56	No label	Large	Brown	Blue	M	2	Puppy	Healthy	4	2018	Breed labels removed	Rescued	The South	Wantagh	Adoption	No	Manhattan	260.04
57	No label	Large	Tan	Blue	M	2	Puppy	Healthy	4	2019	Breed labels removed	Rescued	Outside Continental US	Wantagh	Adoption	No	Westhampton	12.09
58	Label	Small	Brown	Green	M	2	Puppy	Healthy	4	2017	Breed labels on cards	Rescued	The South	Wantagh	Adoption	No	Manhattan	30.26
59	Label	Large	Tan	Yellow	M	44	Adult	Not Healthy	2	2017	Breed labels on cards	Owner Surrender	NYC	Manhattan	Adoption	No	Manhattan	9.17
60	No label	Small	White	Yellow	F	12	Young Adult	Healthy	5	2019	Breed labels removed	Rescued	The South	Wantagh	Adoption	No	Manhattan	8.03
61	No label	Large	Black	Green	M	2	Puppy	Healthy	2	2018	Breed labels removed	Rescued	The South	Wantagh	Adoption	No	Manhattan	28.27
62	Label	Small	Black	Green	F	2	Puppy	Healthy	11	2016	Breed labels on cards	Rescued	The South	Wantagh	Adoption	No	Manhattan	51.22
63	Label	Small	Brown	Green	F	3	Puppy	Healthy	8	2016	Breed labels on cards	Rescued	The South	Wantagh	Adoption	No	Manhattan	27.02
64	No label	Large	White	No color	F	2	Puppy	Healthy	6	2019	Breed labels removed	Rescued	The South	Wantagh	Adoption	No	Manhattan	11.94
65	No label	Large	Black	Green	F	4	Puppy	Healthy	3	2019	Breed labels removed	Rescued	Outside Continental US	Wantagh	Adoption	Yes	Manhattan	53.23
66	No label	Large	Black	Green	M	2	Puppy	Healthy	9	2018	Breed labels removed	Rescued	The South	Wantagh	Adoption	Yes	Westhampton	18.06
67	No label	Medium	Tan	No color	M	2	Puppy	Healthy	6	2019	Breed labels removed	Rescued	Tri-State Area	Wantagh	Adoption	No	Westhampton	1.93
68	Label	Small	Brindle	Green	F	2	Puppy	Healthy	11	2016	Breed labels on cards	Rescued	The South	Wantagh	Adoption	No	Manhattan	51.23
69	No label	Large	White	No color	F	2	Puppy	Healthy	6	2019	Breed labels removed	Rescued	Tri-State Area	Wantagh	Adoption	No	Westhampton	4.08
70	Label	Small	Black	Blue	F	120	Senior	Not Healthy	6	2017	Breed labels on cards	Rescued	The South	Wantagh	Adoption	No	Manhattan	42
71	No label	Small	Tan	Blue	F	7	Juvenile	Healthy	10	2018	Breed labels removed	Rescued	The South	Wantagh	Adoption	Yes	Manhattan	11.91
72	No label	Medium	Red	Blue	F	105	Senior	Healthy	2	2018	Breed labels removed	Rescued	Tri-State Area	Wantagh	Adoption	No	Manhattan	51.03
73	Label	Medium	Grey	Green	F	1	Puppy	Healthy	2	2017	Breed labels on cards	Rescued	The South	Wantagh	Adoption	No	Westhampton	37.87
74	Label	Small	Black	Green	F	0	Puppy	Healthy	5	2016	Breed labels on cards	Rescued	The South	Wantagh	Adoption	No	Manhattan	72
75	Label	Small	Brown	Green	F	1	Puppy	Healthy	7	2016	Breed labels on cards	Rescued	The South	Wantagh	Adoption	No	Manhattan	25.21
76	Label	Medium	Brown	Green	M	7	Juvenile	Healthy	11	2016	Breed labels on cards	Rescued	The South	Wantagh	Adoption	No	Westhampton	47
77	No label	Small	Brown	Blue	F	3	Puppy	Healthy	8	2018	Breed labels removed	Rescued	The South	Wantagh	Adoption	Yes	Manhattan	18.01
78	Label	Small	White	No color	F	2	Puppy	Healthy	6	2016	Breed labels on cards	Rescued	The South	Wantagh	Adoption	No	Manhattan	44.92
79	Label	Small	White	Yellow	F	96	Senior	Healthy	4	2016	Breed labels on cards	Rescued	Outside Continental US	Wantagh	Adoption	No	Manhattan	62.96
80	Label	Medium	Black	Green	F	12	Young Adult	Healthy	4	2016	Breed labels on cards	Rescued	The South	Wantagh	Adoption	No	Manhattan	22.38
81	Label	Medium	Black	Green	F	24	Young Adult	Healthy	3	2017	Breed labels on cards	Rescued	The South	Wantagh	Adoption	No	Westhampton	25.01
82	No label	Medium	Brown	Yellow	M	8	Juvenile	Healthy	6	2019	Breed labels removed	Rescued	The South	Wantagh	Adoption	No	Manhattan	7.97
83	No label	Large	Brown	Yellow	M	7	Juvenile	Healthy	10	2018	Breed labels removed	Rescued	The South	Wantagh	Adoption	No	Manhattan	90.12
84	No label	Small	Brown	Yellow	M	3	Puppy	Healthy	5	2018	Breed labels removed	Rescued	The South	Wantagh	Adoption	Yes	Manhattan	19.98
85	Label	Medium	Black	Green	F	1	Puppy	Healthy	2	2017	Breed labels on cards	Rescued	The South	Wantagh	Adoption	Yes	Westhampton	41.08
86	No label	Small	Brown	Yellow	F	7	Juvenile	Healthy	2	2019	Breed labels removed	Rescued	Outside Continental US	Wantagh	Adoption	No	Manhattan	10.13
87	No label	Small	Grey	Blue	F	3	Puppy	Healthy	5	2018	Breed labels removed	Rescued	Outside Continental US	Wantagh	Adoption	No	Manhattan	45.91
88	No label	Medium	Tan	Green	M	2	Puppy	Healthy	5	2019	Breed labels removed	Rescued	Outside Continental US	Wantagh	Adoption	Yes	Manhattan	8.37
89	No label	Medium	Black	Blue	F	4	Puppy	Healthy	3	2019	Breed labels removed	Rescued	Outside Continental US	Wantagh	Adoption	No	Westhampton	11
90	No label	Small	Tan	Green	M	2	Puppy	Healthy	3	2019	Breed labels removed	Rescued	The South	Wantagh	Adoption	No	Manhattan	24.18
91	Label	Large	Tan	Yellow	M	24	Young Adult	Healthy	10	2016	Breed labels on cards	Rescued	The South	Wantagh	Adoption	No	Westhampton	26.98
92	No label	Small	Grey	Blue	M	3	Puppy	Healthy	5	2018	Breed labels removed	Rescued	Outside Continental US	Wantagh	Adoption	No	Manhattan	32.99
93	No label	Small	White	Green	M	12	Young Adult	Healthy	6	2018	Breed labels removed	Rescued	California	Wantagh	Adoption	No	Manhattan	27.4
94	No label	Large	Black	Green	M	2	Puppy	Healthy	9	2018	Breed labels removed	Rescued	The South	Wantagh	Adoption	No	Westhampton	46.1
95	Label	Small	Grey	Green	F	5	Puppy	Healthy	9	2016	Breed labels on cards	Rescued	The South	Wantagh	Adoption	No	Manhattan	43.33
96	No label	Small	Tan	Yellow	M	23	Young Adult	Healthy	10	2018	Breed labels removed	Rescued	The South	Wantagh	Adoption	No	Manhattan	27.05
97	No label	Small	Black	Green	F	15	Young Adult	Healthy	7	2018	Breed labels removed	Rescued	The South	Wantagh	Adoption	No	Manhattan	16.33
98	No label	Medium	Brown	Blue	M	10	Juvenile	Healthy	8	2018	Breed labels removed	Rescued	The South	Wantagh	Adoption	No	Westhampton	52.28
99	No label	Medium	Tan	Green	F	2	Puppy	Healthy	5	2019	Breed labels removed	Rescued	Outside Continental US	Wantagh	Adoption	Yes	Manhattan	8.29
100	No label	Medium	White	Blue	F	7	Juvenile	Healthy	6	2019	Breed labels removed	Rescued	The South	Wantagh	Adoption	No	Manhattan	28.14
101	No label	Small	White	Blue	F	3	Puppy	Healthy	8	2018	Breed labels removed	Rescued	The South	Wantagh	Adoption	Yes	Manhattan	20.89
102	Label	Small	Brown	Green	M	2	Puppy	Not Healthy	3	2016	Breed labels on cards	Rescued	Outside Continental US	Wantagh	Adoption	No	Westhampton	32.17
103	Label	Small	Brown	Green	M	2	Puppy	Healthy	6	2016	Breed labels on cards	Rescued	The South	Wantagh	Adoption	No	Westhampton	45.12
104	No label	Small	Black	Green	F	60	Adult	Not Healthy	1	2019	Breed labels removed	Rescued	NYC	Manhattan	Adoption	No	Manhattan	32.33
105	Label	Medium	Black	Green	F	2	Puppy	Healthy	4	2017	Breed labels on cards	Rescued	The South	Wantagh	Adoption	No	Westhampton	33.94
106	Label	Medium	Black	Green	F	1	Puppy	Healthy	2	2017	Breed labels on cards	Rescued	The South	Wantagh	Adoption	No	Westhampton	39.11
107	No label	Small	Brown	Green	F	5	Puppy	Healthy	12	2018	Breed labels removed	Rescued	Outside Continental US	Wantagh	Adoption	No	Manhattan	10.82
108	No label	Medium	Black	Green	M	3	Puppy	Healthy	3	2018	Breed labels removed	Rescued	The South	Wantagh	Adoption	No	Westhampton	19.2
109	Label	Medium	Black	Green	F	2	Puppy	Healthy	4	2017	Breed labels on cards	Rescued	The South	Wantagh	Adoption	No	Westhampton	32.09
110	No label	Medium	Black	No color	F	2	Puppy	Healthy	6	2019	Breed labels removed	Rescued	Tri-State Area	Wantagh	Adoption	No	Westhampton	5.93
111	No label	Medium	Black	No color	M	2	Puppy	Healthy	6	2019	Breed labels removed	Rescued	Tri-State Area	Wantagh	Adoption	No	Manhattan	0.17
112	No label	Small	Tan	Green	M	1	Puppy	Healthy	2	2019	Breed labels removed	Rescued	The South	Wantagh	Adoption	No	Manhattan	20.07
113	No label	Small	Brown	Green	M	4	Puppy	Healthy	2	2019	Breed labels removed	Rescued	The South	Wantagh	Adoption	No	Manhattan	8.05
114	Label	Medium	Black	Yellow	M	12	Young Adult	Healthy	6	2017	Breed labels on cards	Rescued	Outside Continental US	Wantagh	Adoption	No	Manhattan	31.04
115	No label	Large	Brown	Green	F	8	Juvenile	Healthy	4	2018	Breed labels removed	Rescued	The South	Wantagh	Adoption	No	Westhampton	28.07
116	Label	Small	Black	Green	F	1	Puppy	Healthy	4	2017	Breed labels on cards	Rescued	The South	Wantagh	Adoption	No	Manhattan	55.01
117	Label	Small	Brown	Green	F	2	Puppy	Healthy	1	2017	Breed labels on cards	Rescued	The South	Wantagh	Adoption	No	Manhattan	33.25
118	Label	Small	Brown	Green	F	29	Young Adult	Healthy	11	2016	Breed labels on cards	Rescued	The South	Wantagh	Adoption	No	Westhampton	64.05
119	No label	Small	Black	Green	F	48	Adult	Healthy	8	2018	Breed labels removed	Rescued	The South	Wantagh	Adoption	No	Manhattan	18.03
120	Label	Small	Black	Green	F	2	Puppy	Healthy	1	2017	Breed labels on cards	Rescued	Outside Continental US	Wantagh	Adoption	No	Manhattan	14.4
121	Label	Small	Brown	Green	F	8	Juvenile	Healthy	6	2016	Breed labels on cards	Rescued	The South	Wantagh	Adoption	No	Manhattan	13.03
122	No label	Small	Tan	Green	F	2	Puppy	Healthy	2	2019	Breed labels removed	Rescued	The South	Wantagh	Adoption	No	Manhattan	16.09
123	No label	Large	Brown	Yellow	M	3	Puppy	Healthy	2	2018	Breed labels removed	Rescued	Outside Continental US	Wantagh	Adoption	No	Westhampton	23.18
124	No label	Small	Black	Blue	F	12	Young Adult	Healthy	1	2019	Breed labels removed	Rescued	The South	Wantagh	Adoption	No	Manhattan	9.08
125	No label	Large	White	Green	M	3	Puppy	Healthy	2	2018	Breed labels removed	Rescued	Outside Continental US	Wantagh	Adoption	Yes	Westhampton	16.12
126	No label	Medium	Grey	Blue	M	12	Young Adult	Healthy	3	2019	Breed labels removed	Rescued	The South	Wantagh	Adoption	No	Manhattan	15.17
127	No label	Small	White	Yellow	M	96	Senior	Not Healthy	2	2019	Breed labels removed	Rescued	NYC	Manhattan	Adoption	No	Manhattan	34.25
128	Label	Medium	Black	Green	F	2	Puppy	Healthy	3	2017	Breed labels on cards	Rescued	The South	Wantagh	Adoption	No	Westhampton	43.85
129	Label	Large	Black	Yellow	M	12	Young Adult	Healthy	6	2017	Breed labels on cards	Rescued	The South	Wantagh	Adoption	No	Manhattan	28
130	Label	Small	Brown	Green	F	1	Puppy	Healthy	4	2017	Breed labels on cards	Rescued	The South	Wantagh	Adoption	No	Manhattan	56.18
131	Label	Small	Black	Green	F	2	Puppy	Healthy	1	2017	Breed labels on cards	Rescued	The South	Wantagh	Adoption	No	Manhattan	18.08
132	Label	Medium	Brown	No color	F	12	Young Adult	Not Healthy	2	2016	Breed labels on cards	Rescued	The South	Wantagh	Adoption	No	Manhattan	19.37
133	No label	Small	White	Blue	M	10	Juvenile	Healthy	4	2019	Breed labels removed	Rescued	The South	Wantagh	Adoption	No	Manhattan	9.17
134	No label	Large	Black	Yellow	M	11	Juvenile	Healthy	12	2018	Breed labels removed	Rescued	Tri-State Area	Wantagh	Adoption	No	Manhattan	28.02
135	No label	Medium	Blonde	Blue	M	36	Adult	Healthy	8	2018	Breed labels removed	Rescued	The South	Wantagh	Adoption	No	Westhampton	16.1
136	No label	Medium	White	Blue	M	4	Puppy	Healthy	6	2019	Breed labels removed	Rescued	The South	Wantagh	Adoption	No	Manhattan	7.04
137	Label	Small	Black	Green	F	2	Puppy	Healthy	11	2016	Breed labels on cards	Rescued	The South	Wantagh	Adoption	No	Manhattan	28.2
138	Label	Small	Brown	Yellow	M	12	Young Adult	Healthy	6	2017	Breed labels on cards	Rescued	The South	Wantagh	Adoption	No	Westhampton	52.24
139	No label	Small	Tan	Green	M	3	Puppy	Healthy	8	2018	Breed labels removed	Rescued	The South	Wantagh	Adoption	Yes	Manhattan	19
140	Label	Small	Black	Yellow	F	6	Puppy	Healthy	9	2016	Breed labels on cards	Rescued	The South	Wantagh	Adoption	No	Manhattan	32.04
141	Label	Small	Brown	No color	M	24	Young Adult	Healthy	2	2017	Breed labels on cards	Rescued	The South	Wantagh	Adoption	No	Manhattan	18.24
142	No label	Small	Brown	Yellow	M	6	Puppy	Healthy	8	2018	Breed labels removed	Rescued	The South	Wantagh	Adoption	Yes	Manhattan	17.96
143	No label	Large	Black	Yellow	M	12	Young Adult	Healthy	2	2019	Breed labels removed	Rescued	The South	Wantagh	Adoption	No	Manhattan	8.93
144	No label	Small	Brown	Yellow	M	12	Young Adult	Healthy	12	2018	Breed labels removed	Rescued	Outside Continental US	Wantagh	Adoption	No	Manhattan	9.06
145	Label	Medium	Black	Green	M	1	Puppy	Healthy	4	2017	Breed labels on cards	Rescued	The South	Wantagh	Adoption	No	Westhampton	37.2
146	Label	Medium	Black	Green	M	2	Puppy	Healthy	1	2017	Breed labels on cards	Rescued	The South	Wantagh	Adoption	No	Manhattan	24.03
147	No label	Small	Brown	Yellow	M	12	Young Adult	Healthy	3	2019	Breed labels removed	Rescued	The South	Wantagh	Adoption	No	Westhampton	31.08
148	No label	Medium	White	Blue	M	24	Young Adult	Healthy	5	2019	Breed labels removed	Rescued	Outside Continental US	Wantagh	Adoption	No	Manhattan	10.05
149	Label	Small	Black	Green	F	3	Puppy	Healthy	8	2016	Breed labels on cards	Rescued	The South	Wantagh	Adoption	No	Manhattan	25.2
150	Label	Small	Brown	Green	M	2	Puppy	Healthy	5	2016	Breed labels on cards	Rescued	The South	Wantagh	Adoption	No	Manhattan	23.23
151	Label	Small	Tan	Green	F	2	Puppy	Healthy	1	2017	Breed labels on cards	Rescued	The South	Wantagh	Adoption	No	Westhampton	48.23
152	No label	Large	Black	Green	F	3	Puppy	Healthy	10	2018	Breed labels removed	Rescued	The South	Wantagh	Adoption	No	Westhampton	45.06
153	No label	Large	Black	Green	M	3	Puppy	Healthy	10	2018	Breed labels removed	Rescued	The South	Wantagh	Adoption	No	Westhampton	44.06
154	Label	Small	Brown	Green	M	3	Puppy	Healthy	3	2016	Breed labels on cards	Rescued	Outside Continental US	Wantagh	Adoption	No	Westhampton	39.02
155	No label	Small	Tan	Blue	M	3	Puppy	Healthy	5	2018	Breed labels removed	Rescued	Outside Continental US	Wantagh	Adoption	No	Manhattan	17.95
156	Label	Medium	Black	Green	F	2	Puppy	Healthy	3	2017	Breed labels on cards	Rescued	The South	Wantagh	Adoption	No	Westhampton	39.06
157	Label	Medium	Brown	Green	M	54	Adult	Healthy	7	2016	Breed labels on cards	Rescued	The South	Wantagh	Adoption	Yes	Manhattan	10.91
158	Label	Large	Black	Green	M	2	Puppy	Healthy	3	2017	Breed labels on cards	Rescued	The South	Wantagh	Adoption	Yes	Manhattan	31.98
159	Label	Small	Tan	Green	M	1	Puppy	Healthy	6	2016	Breed labels on cards	Rescued	The South	Wantagh	Adoption	No	Westhampton	22.01
160	No label	Large	Brown	Yellow	M	66	Adult	Healthy	6	2018	Breed labels removed	Owner Surrender	Tri-State Area	Westhampton	Adoption	No	Westhampton	23.06
161	No label	Medium	Brown	Green	M	3	Puppy	Healthy	3	2018	Breed labels removed	Rescued	The South	Wantagh	Adoption	No	Manhattan	24.24
162	No label	Small	Black	Green	F	2	Puppy	Healthy	12	2018	Breed labels removed	Rescued	Tri-State Area	Wantagh	Adoption	No	Manhattan	19.83
163	No label	Small	Black	Yellow	M	12	Young Adult	Healthy	3	2019	Breed labels removed	Rescued	Outside Continental US	Wantagh	Adoption	No	Westhampton	24.18
164	No label	Medium	Brown	Blue	F	24	Young Adult	Healthy	2	2018	Breed labels removed	Rescued	The South	Wantagh	Adoption	No	Westhampton	46.19
165	Label	Medium	Brown	Green	F	12	Young Adult	Healthy	2	2017	Breed labels on cards	Rescued	The South	Wantagh	Adoption	No	Westhampton	21.04
166	Label	Small	White	Green	M	2	Puppy	Not Healthy	3	2016	Breed labels on cards	Rescued	Outside Continental US	Wantagh	Adoption	No	Westhampton	70.31
167	No label	Medium	Black	Green	F	1	Puppy	Healthy	4	2019	Breed labels removed	Rescued	The South	Wantagh	Adoption	No	Manhattan	0.95
168	No label	Small	Brown	Green	F	12	Young Adult	Healthy	4	2018	Breed labels removed	Rescued	The South	Wantagh	Adoption	Yes	Manhattan	25.88
169	No label	Medium	Black	Blue	F	36	Adult	Healthy	3	2019	Breed labels removed	Rescued	The South	Wantagh	Adoption	No	Westhampton	9.09
170	No label	Small	Black	Green	F	2	Puppy	Healthy	12	2018	Breed labels removed	Rescued	Tri-State Area	Wantagh	Adoption	No	Manhattan	19.82
171	No label	Medium	Black	Yellow	F	12	Young Adult	Healthy	6	2018	Breed labels removed	Rescued	Tri-State Area	Wantagh	Adoption	No	Manhattan	31.29
172	No label	Small	Tan	Green	F	48	Adult	Healthy	2	2018	Breed labels removed	Rescued	The South	Wantagh	Adoption	No	Manhattan	25.09
173	Label	Small	Brown	No color	F	1	Puppy	Healthy	4	2017	Breed labels on cards	Rescued	The South	Wantagh	Adoption	No	Manhattan	46.09
174	Label	Small	Black	No color	F	1	Puppy	Healthy	7	2016	Breed labels on cards	Rescued	The South	Wantagh	Adoption	No	Manhattan	24.97
175	Label	Small	Black	Green	F	2	Puppy	Healthy	4	2016	Breed labels on cards	Rescued	The South	Wantagh	Adoption	No	Manhattan	47.18
176	Label	Small	Black	Green	F	12	Young Adult	Healthy	2	2017	Breed labels on cards	Rescued	The South	Wantagh	Adoption	No	Manhattan	11.25
177	Label	Small	Brindle	Green	F	12	Young Adult	Healthy	12	2016	Breed labels on cards	Rescued	The South	Wantagh	Adoption	No	Manhattan	30.03
178	Label	Small	Brown	Green	F	36	Adult	Healthy	3	2017	Breed labels on cards	Rescued	The South	Wantagh	Adoption	No	Manhattan	15.22
179	No label	Small	Brindle	Yellow	F	6	Puppy	Healthy	3	2019	Breed labels removed	Rescued	Outside Continental US	Wantagh	Adoption	No	Manhattan	9.27
180	No label	Medium	Black	Green	F	48	Adult	Healthy	2	2019	Breed labels removed	Rescued	The South	Wantagh	Adoption	No	Westhampton	0.12
181	No label	Small	Tan	Green	M	3	Puppy	Healthy	5	2019	Breed labels removed	Rescued	Outside Continental US	Wantagh	Adoption	No	Manhattan	0.22
182	Label	Small	Tan	Green	M	3	Puppy	Healthy	6	2017	Breed labels on cards	Rescued	Outside Continental US	Wantagh	Adoption	No	Manhattan	14.15
183	No label	Large	Brown	Green	M	4	Puppy	Healthy	3	2019	Breed labels removed	Rescued	The South	Wantagh	Adoption	No	Manhattan	5.92
184	Label	Small	Black	Green	M	23	Young Adult	Healthy	1	2017	Breed labels on cards	Rescued	The South	Wantagh	Adoption	No	Manhattan	23.97
185	No label	Medium	Brindle	Yellow	F	35	Young Adult	Healthy	11	2018	Breed labels removed	Rescued	The South	Wantagh	Adoption	No	Manhattan	24.12
186	Label	Medium	Black	Green	F	2	Puppy	Healthy	3	2017	Breed labels on cards	Rescued	The South	Wantagh	Adoption	No	Westhampton	16.99
187	No label	Medium	Black	Yellow	F	24	Young Adult	Healthy	12	2018	Breed labels removed	Rescued	Tri-State Area	Wantagh	Adoption	No	Manhattan	69.23
188	No label	Small	Red	Yellow	F	7	Juvenile	Healthy	4	2019	Breed labels removed	Rescued	The South	Wantagh	Adoption	No	Manhattan	11.09
189	No label	Medium	Tan	Blue	F	12	Young Adult	Healthy	11	2018	Breed labels removed	Rescued	The South	Wantagh	Adoption	No	Manhattan	19.13
190	Label	Small	White	Green	F	2	Puppy	Healthy	1	2017	Breed labels on cards	Rescued	The South	Wantagh	Adoption	No	Westhampton	27.05
191	Label	Small	Brown	Blue	F	24	Young Adult	Healthy	10	2016	Breed labels on cards	Rescued	The South	Wantagh	Adoption	No	Westhampton	31.83
192	Label	Small	Black	Green	M	3	Puppy	Healthy	1	2017	Breed labels on cards	Rescued	Outside Continental US	Wantagh	Adoption	No	Manhattan	14.43
193	No label	Medium	Red	Blue	F	71	Adult	Healthy	5	2019	Breed labels removed	Rescued	Outside Continental US	Wantagh	Adoption	Yes	Westhampton	17.96
194	Label	Small	Black	Green	M	1	Puppy	Not Healthy	2	2016	Breed labels on cards	Rescued	The South	Wantagh	Adoption	No	Manhattan	23.19
195	No label	Medium	Black	Blue	F	12	Young Adult	Healthy	6	2019	Breed labels removed	Rescued	The South	Wantagh	Adoption	No	Westhampton	14.02
196	No label	Large	Black	No color	F	2	Puppy	Healthy	6	2019	Breed labels removed	Rescued	The South	Wantagh	Adoption	No	Westhampton	8.03
197	No label	Small	Black	Blue	F	18	Young Adult	Healthy	6	2019	Breed labels removed	Rescued	Tri-State Area	Wantagh	Adoption	No	Manhattan	4.17
198	No label	Small	Tan	Green	M	2	Puppy	Healthy	12	2018	Breed labels removed	Rescued	Tri-State Area	Wantagh	Adoption	No	Manhattan	14.07
199	Label	Small	Black	No color	M	1	Puppy	Not Healthy	2	2016	Breed labels on cards	Rescued	The South	Wantagh	Adoption	No	Manhattan	23.27
200	No label	Large	Tan	Red	F	93	Adult	Not Healthy	11	2018	Breed labels removed	Rescued	NYC	Wantagh	Adoption	No	Westhampton	231.87
201	Label	Small	Blonde	No color	M	12	Young Adult	Healthy	7	2016	Breed labels on cards	Rescued	The South	Wantagh	Adoption	No	Manhattan	17.08
202	Label	Small	Brown	Staff Only	M	48	Adult	Healthy	6	2017	Breed labels on cards	Rescued	The South	Wantagh	Adoption	No	Westhampton	145.25
203	Label	Small	Brown	Green	F	1	Puppy	Healthy	11	2016	Breed labels on cards	Rescued	The South	Wantagh	Adoption	No	Manhattan	43.17
204	Label	Small	Black	Green	M	1	Puppy	Healthy	11	2016	Breed labels on cards	Rescued	The South	Wantagh	Adoption	No	Manhattan	44.92
205	Label	Small	Black	Green	M	1	Puppy	Healthy	11	2016	Breed labels on cards	Rescued	The South	Wantagh	Adoption	No	Manhattan	44.08
206	Label	Medium	Black	Green	M	2	Puppy	Healthy	1	2017	Breed labels on cards	Rescued	The South	Wantagh	Adoption	No	Manhattan	30.26
207	No label	Medium	Black	Blue	M	12	Young Adult	Healthy	8	2018	Breed labels removed	Rescued	The South	Wantagh	Adoption	No	Wantagh	116.14
208	Label	Medium	Black	Yellow	M	6	Puppy	Healthy	9	2016	Breed labels on cards	Rescued	The South	Wantagh	Adoption	No	Westhampton	36.05
209	No label	Medium	Tan	Yellow	M	5	Puppy	Healthy	11	2018	Breed labels removed	Rescued	The South	Wantagh	Adoption	No	Manhattan	20.23
210	No label	Small	White	Yellow	F	18	Young Adult	Healthy	5	2019	Breed labels removed	Rescued	Outside Continental US	Wantagh	Adoption	No	Westhampton	12.17
211	Label	Small	Brown	Green	F	2	Puppy	Healthy	5	2016	Breed labels on cards	Rescued	The South	Wantagh	Adoption	No	Manhattan	23.1
212	Label	Small	Brown	Green	M	2	Puppy	Healthy	9	2016	Breed labels on cards	Rescued	The South	Wantagh	Adoption	Yes	Westhampton	24.13
213	No label	Medium	Tan	Green	F	3	Puppy	Healthy	5	2019	Breed labels removed	Rescued	Outside Continental US	Wantagh	Adoption	No	Westhampton	0.97
214	No label	Large	Grey	Green	F	2	Puppy	Healthy	7	2018	Breed labels removed	Rescued	The South	Wantagh	Adoption	No	Westhampton	26.97
215	Label	Small	Black	Green	F	3	Puppy	Healthy	4	2016	Breed labels on cards	Rescued	Outside Continental US	Wantagh	Adoption	Yes	Wantagh	25.07
216	Label	Small	White	Staff Only	F	1	Puppy	Healthy	4	2016	Breed labels on cards	Rescued	Outside Continental US	Wantagh	Adoption	No	Westhampton	20.08
217	No label	Small	Brown	Yellow	M	8	Juvenile	Healthy	4	2019	Breed labels removed	Rescued	The South	Wantagh	Adoption	No	Manhattan	11.93
218	No label	Medium	Black	Blue	M	12	Young Adult	Healthy	1	2019	Breed labels removed	Rescued	The South	Wantagh	Adoption	No	Manhattan	18.87
219	No label	Small	Black	Yellow	M	12	Young Adult	Healthy	8	2018	Breed labels removed	Rescued	The South	Wantagh	Adoption	No	Manhattan	17.07
220	No label	Small	Black	No color	M	89	Adult	Healthy	11	2018	Breed labels removed	Owner Surrender	Tri-State Area	Westhampton	Adoption	No	Westhampton	1.12
221	Label	Medium	Brown	Green	M	24	Young Adult	Healthy	9	2016	Breed labels on cards	Rescued	The South	Wantagh	Adoption	No	Westhampton	25.98
222	No label	Large	Tan	Yellow	M	12	Young Adult	Healthy	6	2019	Breed labels removed	Rescued	Outside Continental US	Wantagh	Adoption	No	Manhattan	13.99
223	Label	Large	Brown	Green	M	2	Puppy	Healthy	1	2017	Breed labels on cards	Rescued	The South	Wantagh	Adoption	No	Manhattan	34.2
224	Label	Small	White	No color	M	1	Puppy	Not Healthy	2	2016	Breed labels on cards	Rescued	The South	Wantagh	Adoption	No	Manhattan	22.42
225	No label	Small	White	Blue	F	24	Young Adult	Healthy	1	2019	Breed labels removed	Rescued	The South	Wantagh	Adoption	No	Manhattan	9.89
226	No label	Medium	Brindle	Blue	F	6	Puppy	Healthy	6	2019	Breed labels removed	Rescued	The South	Wantagh	Adoption	No	Manhattan	9.11
227	No label	Small	Black	Yellow	M	12	Young Adult	Healthy	3	2019	Breed labels removed	Rescued	The South	Wantagh	Adoption	No	Manhattan	8.13
228	No label	Medium	Tan	Blue	M	12	Young Adult	Healthy	12	2018	Breed labels removed	Rescued	Outside Continental US	Wantagh	Adoption	No	Manhattan	31.82
229	No label	Small	Grey	Yellow	M	60	Adult	Healthy	2	2018	Breed labels removed	Rescued	Outside Continental US	Wantagh	Adoption	No	Manhattan	43.24
230	No label	Medium	Brown	Green	M	1	Puppy	Healthy	4	2019	Breed labels removed	Rescued	The South	Wantagh	Adoption	No	Manhattan	0.85
231	No label	Large	Brown	Blue	M	2	Puppy	Healthy	3	2019	Breed labels removed	Rescued	The South	Wantagh	Adoption	No	Westhampton	12.14
232	Label	Small	Black	Green	M	60	Adult	Healthy	12	2016	Breed labels on cards	Rescued	The South	Wantagh	Adoption	No	Manhattan	30.14
233	No label	Small	White	No color	M	48	Adult	Healthy	2	2019	Breed labels removed	Rescued	NYC	Wantagh	Adoption	No	Westhampton	7.07
234	No label	Medium	Brindle	Yellow	M	5	Puppy	Healthy	2	2018	Breed labels removed	Rescued	The South	Wantagh	Adoption	No	Manhattan	45.22
235	Label	Small	Black	Green	F	3	Puppy	Healthy	3	2017	Breed labels on cards	Rescued	Outside Continental US	Wantagh	Adoption	No	Manhattan	25.78
236	Label	Large	Black	Green	F	2	Puppy	Healthy	1	2017	Breed labels on cards	Rescued	The South	Wantagh	Adoption	No	Manhattan	20.01
237	Label	Small	Black	Green	M	2	Puppy	Healthy	11	2016	Breed labels on cards	Rescued	The South	Wantagh	Adoption	No	Manhattan	27.13
238	No label	Large	Black	Yellow	M	11	Juvenile	Healthy	3	2019	Breed labels removed	Rescued	Outside Continental US	Wantagh	Adoption	No	Westhampton	22.98
239	No label	Small	Black	Blue	M	3	Puppy	Healthy	5	2019	Breed labels removed	Rescued	Outside Continental US	Wantagh	Adoption	No	Westhampton	0.27
240	No label	Medium	Black	No color	M	1	Puppy	Healthy	1	2019	Breed labels removed	Rescued	The South	Wantagh	Adoption	No	Manhattan	22.06
241	No label	Small	Grey	Blue	M	60	Adult	Healthy	7	2018	Breed labels removed	Rescued	The South	Wantagh	Adoption	Yes	Manhattan	34.26
242	No label	Medium	Tan	Blue	F	12	Young Adult	Healthy	8	2018	Breed labels removed	Rescued	The South	Wantagh	Adoption	No	Westhampton	65.15
243	No label	Medium	Tan	No color	M	2	Puppy	Healthy	6	2019	Breed labels removed	Rescued	The South	Wantagh	Adoption	No	Manhattan	8.04
244	Label	Medium	Black	Green	M	1	Puppy	Healthy	4	2017	Breed labels on cards	Rescued	The South	Wantagh	Adoption	No	Westhampton	46.19
245	Label	Medium	Grey	Green	F	2	Puppy	Healthy	1	2017	Breed labels on cards	Rescued	The South	Wantagh	Adoption	No	Manhattan	20.23
246	Label	Small	Tan	Green	M	24	Young Adult	Healthy	1	2017	Breed labels on cards	Rescued	Outside Continental US	Wantagh	Adoption	No	Manhattan	15.42
247	No label	Small	Tan	Green	M	2	Puppy	Healthy	2	2019	Breed labels removed	Rescued	The South	Wantagh	Adoption	No	Manhattan	29.92
248	No label	Small	White	Blue	F	5	Puppy	Healthy	12	2018	Breed labels removed	Rescued	Outside Continental US	Wantagh	Adoption	No	Manhattan	23.04
249	No label	Medium	Tan	Green	M	3	Puppy	Healthy	7	2018	Breed labels removed	Rescued	The South	Wantagh	Adoption	Yes	Manhattan	13.18
250	No label	Medium	Tan	Blue	F	12	Young Adult	Healthy	6	2018	Breed labels removed	Rescued	Tri-State Area	Wantagh	Adoption	No	Manhattan	42.04
251	No label	Large	White	Blue	M	4	Puppy	Healthy	3	2019	Breed labels removed	Rescued	The South	Wantagh	Adoption	No	Westhampton	14.79
252	No label	Medium	Brown	Green	M	17	Young Adult	Healthy	11	2018	Breed labels removed	Rescued	The South	Wantagh	Adoption	No	Manhattan	22.12
253	Label	Small	Black	No color	F	1	Puppy	Not Healthy	2	2016	Breed labels on cards	Rescued	The South	Wantagh	Adoption	No	Manhattan	23.24
254	Label	Medium	Black	Green	F	2	Puppy	Healthy	1	2017	Breed labels on cards	Rescued	The South	Wantagh	Adoption	No	Manhattan	30.08
255	No label	Medium	White	Green	F	5	Puppy	Healthy	4	2019	Breed labels removed	Rescued	The South	Wantagh	Adoption	No	Manhattan	8.99
256	Label	Small	White	Green	F	48	Adult	Healthy	3	2016	Breed labels on cards	Owner Surrender	NYC	Manhattan	Adoption	No	Manhattan	8.81
257	No label	Small	Brown	Blue	M	10	Juvenile	Healthy	4	2019	Breed labels removed	Rescued	The South	Wantagh	Adoption	No	Manhattan	10.12
258	No label	Small	Tan	Blue	M	24	Young Adult	Healthy	3	2019	Breed labels removed	Rescued	The South	Wantagh	Adoption	No	Manhattan	7.96
259	No label	Small	Tan	Green	M	20	Young Adult	Healthy	3	2018	Breed labels removed	Rescued	Outside Continental US	Wantagh	Adoption	No	Westhampton	38.98
260	No label	Small	Brown	Green	F	2	Puppy	Healthy	1	2019	Breed labels removed	Rescued	Tri-State Area	Wantagh	Adoption	No	Manhattan	0.9
261	Label	Large	Brown	Green	F	2	Puppy	Healthy	1	2017	Breed labels on cards	Rescued	Outside Continental US	Wantagh	Adoption	No	Manhattan	16.35
262	Label	Small	Brown	No color	M	1	Puppy	Not Healthy	3	2016	Breed labels on cards	Rescued	The South	Wantagh	Adoption	No	Manhattan	36.33
263	No label	Small	White	No color	M	2	Puppy	Healthy	3	2019	Breed labels removed	Rescued	The South	Wantagh	Adoption	No	Manhattan	9.03
264	No label	Small	Black	Blue	M	36	Adult	Healthy	11	2018	Breed labels removed	Rescued	Outside Continental US	Wantagh	Adoption	No	Manhattan	6.8
265	No label	Medium	Black	Blue	M	4	Puppy	Healthy	2	2019	Breed labels removed	Rescued	Outside Continental US	Wantagh	Adoption	No	Manhattan	15.05
266	Label	Medium	White	Green	M	2	Puppy	Healthy	1	2017	Breed labels on cards	Rescued	The South	Wantagh	Adoption	No	Manhattan	29.98
267	Label	Small	Tan	Green	M	2	Puppy	Healthy	5	2016	Breed labels on cards	Rescued	The South	Wantagh	Adoption	No	Manhattan	19.31
268	No label	Medium	Brown	Yellow	M	36	Adult	Healthy	9	2018	Breed labels removed	Rescued	Tri-State Area	Wantagh	Adoption	No	Manhattan	26.98
269	No label	Large	Black	Green	M	3	Puppy	Healthy	5	2019	Breed labels removed	Rescued	Tri-State Area	Wantagh	Adoption	No	Manhattan	21.04
270	Label	Small	Black	Green	M	2	Puppy	Healthy	11	2016	Breed labels on cards	Rescued	The South	Wantagh	Adoption	No	Manhattan	32.89
271	Label	Small	Brindle	No color	M	1	Puppy	Not Healthy	2	2016	Breed labels on cards	Rescued	The South	Wantagh	Adoption	No	Manhattan	33.44
272	No label	Medium	Black	Yellow	M	24	Young Adult	Healthy	5	2019	Breed labels removed	Rescued	Outside Continental US	Wantagh	Adoption	No	Manhattan	5.98
273	No label	Medium	Brindle	Blue	M	22	Young Adult	Healthy	8	2018	Breed labels removed	Rescued	The South	Wantagh	Adoption	No	Manhattan	64.09
274	No label	Small	Brown	Green	M	48	Adult	Healthy	3	2019	Breed labels removed	Rescued	The South	Wantagh	Adoption	No	Manhattan	49.26
275	Label	Small	White	Green	M	8	Juvenile	Healthy	2	2017	Breed labels on cards	Owner Surrender	NYC	Manhattan	Adoption	No	Manhattan	3.89
276	Label	Large	Brown	Green	M	2	Puppy	Healthy	1	2017	Breed labels on cards	Rescued	The South	Wantagh	Adoption	No	Manhattan	35.1
277	No label	Small	Black	Green	F	4	Puppy	Healthy	10	2018	Breed labels removed	Rescued	Tri-State Area	Wantagh	Adoption	No	Manhattan	42
278	Label	Large	Blonde	Green	M	3	Puppy	Healthy	3	2017	Breed labels on cards	Rescued	Outside Continental US	Wantagh	Adoption	Yes	Manhattan	10.89
279	No label	Large	Black	Green	M	3	Puppy	Healthy	7	2018	Breed labels removed	Rescued	The South	Wantagh	Adoption	Yes	Westhampton	49.01
280	No label	Large	Brown	Blue	M	5	Puppy	Healthy	3	2018	Breed labels removed	Rescued	The South	Wantagh	Adoption	No	Manhattan	26.15
281	No label	Small	Tan	Yellow	M	11	Juvenile	Healthy	11	2018	Breed labels removed	Rescued	The South	Wantagh	Adoption	No	Manhattan	27.26
282	Label	Medium	Brown	Yellow	M	12	Young Adult	Healthy	9	2016	Breed labels on cards	Rescued	The South	Wantagh	Adoption	No	Manhattan	22.21
283	No label	Medium	Blonde	No color	F	3	Puppy	Healthy	1	2019	Breed labels removed	Rescued	The South	Wantagh	Adoption	No	Wantagh	20.98
284	No label	Medium	Tan	Blue	F	12	Young Adult	Healthy	8	2018	Breed labels removed	Rescued	The South	Wantagh	Adoption	No	Westhampton	63.05
285	Label	Medium	Black	Green	F	1	Puppy	Healthy	4	2017	Breed labels on cards	Rescued	The South	Wantagh	Adoption	No	Westhampton	45.95
286	No label	Small	Tan	Blue	M	24	Young Adult	Healthy	8	2018	Breed labels removed	Rescued	The South	Wantagh	Adoption	No	Westhampton	10.01
287	No label	Large	Black	Blue	M	2	Puppy	Healthy	10	2018	Breed labels removed	Rescued	The South	Wantagh	Adoption	No	Westhampton	28.1
288	No label	Small	Brown	Green	M	1	Puppy	Healthy	2	2019	Breed labels removed	Rescued	The South	Wantagh	Adoption	No	Manhattan	20.12
289	No label	Small	Grey	Blue	M	96	Senior	Healthy	11	2018	Breed labels removed	Rescued	The South	Wantagh	Adoption	No	Manhattan	25.1
290	Label	Medium	White	Yellow	M	18	Young Adult	Healthy	4	2016	Breed labels on cards	Rescued	Outside Continental US	Wantagh	Adoption	No	Westhampton	44.98
291	Label	Medium	Tan	Green	F	2	Puppy	Healthy	3	2017	Breed labels on cards	Rescued	The South	Wantagh	Adoption	No	Westhampton	26.11
292	No label	Large	Brown	Green	M	2	Puppy	Healthy	4	2018	Breed labels removed	Rescued	The South	Wantagh	Adoption	Yes	Manhattan	19.88
293	Label	Large	White	Green	M	3	Puppy	Healthy	1	2017	Breed labels on cards	Rescued	The South	Wantagh	Adoption	No	Manhattan	13.81
294	No label	Large	Brown	Green	F	2	Puppy	Healthy	8	2018	Breed labels removed	Rescued	The South	Wantagh	Adoption	No	Westhampton	17.19
295	No label	Small	Brindle	Green	F	3	Puppy	Healthy	5	2018	Breed labels removed	Rescued	The South	Wantagh	Adoption	Yes	Manhattan	16.04
296	Label	Large	Brindle	Green	F	6	Puppy	Healthy	10	2016	Breed labels on cards	Rescued	The South	Wantagh	Adoption	No	Westhampton	58.92
297	Label	Small	Black	Green	F	12	Young Adult	Not Healthy	3	2016	Breed labels on cards	Rescued	The South	Wantagh	Adoption	No	Westhampton	50.27
298	No label	Small	Black	Green	F	1	Puppy	Healthy	3	2019	Breed labels removed	Rescued	The South	Wantagh	Adoption	Yes	Manhattan	9.03
299	Label	Small	Black	Green	F	2	Puppy	Healthy	6	2016	Breed labels on cards	Rescued	The South	Wantagh	Adoption	No	Westhampton	39.04
300	Label	Small	White	Green	F	1	Puppy	Healthy	12	2016	Breed labels on cards	Rescued	The South	Wantagh	Adoption	No	Manhattan	64.28
301	Label	Small	White	Yellow	M	12	Young Adult	Not Healthy	3	2016	Breed labels on cards	Rescued	The South	Wantagh	Adoption	No	Manhattan	31.16
302	No label	Small	Tan	Green	F	12	Young Adult	Healthy	5	2018	Breed labels removed	Rescued	Outside Continental US	Wantagh	Adoption	Yes	Wantagh	11.98
303	No label	Small	Brown	Green	M	2	Puppy	Healthy	8	2018	Breed labels removed	Rescued	The South	Wantagh	Adoption	No	Manhattan	17.17
304	No label	Small	Black	Blue	M	72	Adult	Healthy	10	2018	Breed labels removed	Rescued	Outside Continental US	Wantagh	Adoption	No	Manhattan	25.16
305	No label	Small	Tan	Yellow	M	72	Adult	Healthy	2	2019	Breed labels removed	Rescued	The South	Wantagh	Adoption	No	Manhattan	10.09
306	Label	Medium	Brown	Green	M	2	Puppy	Healthy	6	2016	Breed labels on cards	Rescued	The South	Wantagh	Adoption	Yes	Manhattan	35.08
307	Label	Small	Blonde	Green	F	3	Puppy	Healthy	8	2016	Breed labels on cards	Rescued	The South	Wantagh	Adoption	No	Westhampton	24.22
308	No label	Small	Black	Blue	M	48	Adult	Healthy	3	2018	Breed labels removed	Rescued	Outside Continental US	Wantagh	Adoption	No	Manhattan	22.97
309	No label	Medium	Brown	Yellow	M	24	Young Adult	Healthy	11	2018	Breed labels removed	Rescued	The South	Wantagh	Adoption	No	Westhampton	30.1
310	Label	Small	Brown	Green	F	3	Puppy	Healthy	8	2016	Breed labels on cards	Rescued	The South	Wantagh	Adoption	No	Westhampton	24.13
311	No label	Medium	Brown	Green	F	4	Puppy	Healthy	3	2019	Breed labels removed	Rescued	Outside Continental US	Wantagh	Adoption	No	Manhattan	11.11
312	No label	Small	Red	Yellow	M	6	Puppy	Healthy	4	2019	Breed labels removed	Rescued	The South	Wantagh	Adoption	No	Manhattan	37.06
313	Label	Large	Brindle	Green	M	2	Puppy	Healthy	3	2017	Breed labels on cards	Rescued	The South	Wantagh	Adoption	Yes	Manhattan	31.91
314	Label	Small	Brindle	Green	M	2	Puppy	Healthy	6	2016	Breed labels on cards	Rescued	The South	Wantagh	Adoption	No	Westhampton	34.79
315	Label	Small	Black	Green	M	11	Juvenile	Not Healthy	2	2016	Breed labels on cards	Rescued	The South	Wantagh	Adoption	No	Manhattan	15.15
316	Label	Small	Brown	No color	M	48	Adult	Healthy	2	2017	Breed labels on cards	Rescued	The South	Wantagh	Adoption	No	Manhattan	25.25
317	No label	Small	Brown	Green	F	9	Juvenile	Healthy	1	2019	Breed labels removed	Rescued	The South	Wantagh	Adoption	Yes	Manhattan	8.99
318	Label	Medium	Brown	Green	F	2	Puppy	Healthy	6	2016	Breed labels on cards	Rescued	The South	Wantagh	Adoption	No	Westhampton	29.88
319	Label	Small	White	Red	M	36	Adult	Healthy	12	2016	Breed labels on cards	Rescued	The South	Wantagh	Adoption	No	Westhampton	58.26
320	No label	Large	Black	Blue	F	3	Puppy	Healthy	7	2018	Breed labels removed	Rescued	The South	Wantagh	Adoption	No	Westhampton	48.18
321	No label	Medium	White	Yellow	M	12	Young Adult	Healthy	6	2019	Breed labels removed	Rescued	The South	Wantagh	Adoption	No	Westhampton	33.05
322	No label	Large	Brown	Green	M	2	Puppy	Healthy	4	2018	Breed labels removed	Rescued	The South	Wantagh	Adoption	Yes	Manhattan	19.9
323	No label	Medium	White	Yellow	M	48	Adult	Healthy	8	2018	Breed labels removed	Rescued	The South	Wantagh	Adoption	No	Manhattan	43.14
324	No label	Large	Black	Green	F	3	Puppy	Healthy	10	2018	Breed labels removed	Rescued	The South	Wantagh	Adoption	Yes	Manhattan	39.06
325	No label	Medium	Red	Yellow	F	12	Young Adult	Healthy	5	2019	Breed labels removed	Rescued	The South	Wantagh	Adoption	No	Manhattan	0.39
326	No label	Large	Brindle	Green	F	2	Puppy	Healthy	3	2018	Breed labels removed	Rescued	The South	Wantagh	Adoption	No	Westhampton	28.25
327	Label	Medium	Black	Yellow	F	8	Juvenile	Healthy	8	2016	Breed labels on cards	Rescued	The South	Wantagh	Adoption	No	Westhampton	42.26
328	No label	Small	White	Blue	M	3	Puppy	Healthy	8	2018	Breed labels removed	Rescued	The South	Wantagh	Adoption	Yes	Manhattan	19.04
329	No label	Small	White	Green	F	1	Puppy	Healthy	2	2019	Breed labels removed	Rescued	The South	Wantagh	Adoption	No	Manhattan	19.15
330	No label	Medium	Red	Blue	F	12	Young Adult	Healthy	8	2018	Breed labels removed	Rescued	The South	Wantagh	Adoption	No	Westhampton	29.05
331	No label	Small	Tan	Yellow	F	12	Young Adult	Healthy	12	2018	Breed labels removed	Rescued	Outside Continental US	Wantagh	Adoption	No	Manhattan	16.24
332	Label	Small	Tan	Green	F	26	Young Adult	Healthy	4	2016	Breed labels on cards	Rescued	Outside Continental US	Wantagh	Adoption	No	Westhampton	31.22
333	Label	Small	Grey	Yellow	M	60	Adult	Healthy	9	2016	Breed labels on cards	Rescued	The South	Wantagh	Adoption	No	Manhattan	34.26
334	No label	Small	Black	Green	M	1	Puppy	Healthy	2	2019	Breed labels removed	Rescued	The South	Wantagh	Adoption	No	Manhattan	20.02
335	No label	Small	White	Green	F	3	Puppy	Healthy	10	2018	Breed labels removed	Rescued	The South	Wantagh	Adoption	Yes	Manhattan	25.16
336	Label	Medium	Black	Green	F	65	Adult	Healthy	12	2016	Breed labels on cards	Owner Surrender	Tri-State Area	Westhampton	Adoption	No	Westhampton	11.08
337	Label	Small	Brown	Green	F	3	Puppy	Healthy	9	2016	Breed labels on cards	Rescued	The South	Wantagh	Adoption	No	Manhattan	33.1
338	No label	Medium	Tan	Green	F	17	Young Adult	Healthy	5	2018	Breed labels removed	Rescued	The South	Wantagh	Adoption	No	Manhattan	26.15
339	Label	Large	Black	Yellow	M	8	Juvenile	Healthy	10	2016	Breed labels on cards	Rescued	The South	Wantagh	Adoption	No	Westhampton	65.87
340	No label	Small	Brown	Blue	M	12	Young Adult	Healthy	12	2018	Breed labels removed	Rescued	Outside Continental US	Wantagh	Adoption	No	Manhattan	22.25
341	No label	Medium	White	Green	M	18	Young Adult	Healthy	3	2018	Breed labels removed	Rescued	Outside Continental US	Wantagh	Adoption	Yes	Manhattan	25.07
342	No label	Small	Black	Yellow	M	48	Adult	Healthy	6	2019	Breed labels removed	Rescued	Outside Continental US	Wantagh	Adoption	No	Manhattan	0.19
343	No label	Small	Brown	Green	M	1	Puppy	Healthy	2	2019	Breed labels removed	Rescued	The South	Wantagh	Adoption	No	Manhattan	19.93
344	No label	Medium	White	Green	M	96	Senior	Healthy	5	2019	Breed labels removed	Owner Surrender	Tri-State Area	Westhampton	Adoption	No	Manhattan	20.97
345	Label	Medium	White	Yellow	M	6	Puppy	Healthy	2	2017	Breed labels on cards	Rescued	The South	Wantagh	Adoption	No	Westhampton	27.14
346	Label	Small	Blonde	Green	M	2	Puppy	Healthy	4	2016	Breed labels on cards	Rescued	The South	Wantagh	Adoption	No	Manhattan	48.03
347	Label	Small	Brown	Green	M	9	Juvenile	Healthy	10	2016	Breed labels on cards	Rescued	NYC	Manhattan	Adoption	No	Manhattan	22.04
348	Label	Small	Black	Green	M	24	Young Adult	Healthy	2	2017	Breed labels on cards	Rescued	The South	Wantagh	Adoption	No	Westhampton	35.05
349	Label	Large	White	Green	M	13	Young Adult	Healthy	2	2016	Breed labels on cards	Owner Surrender	Tri-State Area	Westhampton	Adoption	No	Westhampton	27.69
350	Label	Small	Tan	Yellow	F	24	Young Adult	Healthy	11	2016	Breed labels on cards	Rescued	The South	Wantagh	Adoption	No	Manhattan	32.9
351	Label	Small	Tan	Yellow	M	24	Young Adult	Healthy	9	2016	Breed labels on cards	Rescued	The South	Wantagh	Adoption	No	Westhampton	24.22
352	No label	Large	Black	Green	M	3	Puppy	Healthy	5	2018	Breed labels removed	Rescued	The South	Wantagh	Adoption	No	Westhampton	16.93
353	No label	Medium	Brown	Green	M	2	Puppy	Healthy	12	2018	Breed labels removed	Rescued	The South	Wantagh	Adoption	Yes	Wantagh	15.98
354	No label	Large	Black	Blue	F	4	Puppy	Healthy	8	2018	Breed labels removed	Rescued	The South	Wantagh	Adoption	No	Westhampton	78.22
355	No label	Large	Black	No color	F	2	Puppy	Healthy	6	2019	Breed labels removed	Rescued	The South	Wantagh	Adoption	No	Manhattan	8.83
356	No label	Large	Brown	Yellow	F	7	Juvenile	Healthy	4	2018	Breed labels removed	Rescued	The South	Wantagh	Adoption	No	Westhampton	26.86
357	Label	Medium	Black	Green	M	24	Young Adult	Healthy	7	2016	Breed labels on cards	Rescued	The South	Wantagh	Adoption	No	Manhattan	45.04
358	Label	Large	Blonde	Yellow	M	24	Young Adult	Healthy	7	2016	Breed labels on cards	Rescued	The South	Wantagh	Adoption	No	Westhampton	60.1
359	No label	Small	Black	Green	M	3	Puppy	Healthy	5	2018	Breed labels removed	Rescued	The South	Wantagh	Adoption	No	Manhattan	42.23
360	No label	Medium	Black	Green	M	9	Juvenile	Healthy	4	2018	Breed labels removed	Rescued	The South	Wantagh	Adoption	Yes	Manhattan	18.06
361	Label	Small	Brown	Green	F	8	Juvenile	Healthy	6	2016	Breed labels on cards	Rescued	The South	Wantagh	Adoption	No	Manhattan	13.14
362	Label	Small	Black	Green	F	24	Young Adult	Healthy	9	2016	Breed labels on cards	Rescued	The South	Wantagh	Adoption	No	Westhampton	41.23
363	No label	Large	Blonde	Green	F	2	Puppy	Healthy	5	2018	Breed labels removed	Rescued	The South	Wantagh	Adoption	No	Westhampton	26.88
364	No label	Small	Black	Blue	F	3	Puppy	Healthy	5	2018	Breed labels removed	Rescued	The South	Wantagh	Adoption	No	Manhattan	28.09
365	Label	Small	White	Green	F	1	Puppy	Healthy	12	2016	Breed labels on cards	Rescued	The South	Wantagh	Adoption	No	Manhattan	31.27
366	Label	Medium	White	Yellow	F	7	Juvenile	Healthy	10	2016	Breed labels on cards	Rescued	The South	Wantagh	Adoption	No	Manhattan	27.95
367	No label	Small	Black	Blue	M	1	Puppy	Healthy	3	2019	Breed labels removed	Rescued	The South	Wantagh	Adoption	No	Manhattan	17.07
368	Label	Small	White	Green	M	72	Adult	Healthy	7	2016	Breed labels on cards	Rescued	The South	Wantagh	Adoption	No	Manhattan	64.97
369	Label	Small	Brown	Yellow	F	12	Young Adult	Not Healthy	3	2016	Breed labels on cards	Rescued	The South	Wantagh	Adoption	No	Manhattan	104.43
370	No label	Small	White	Blue	M	24	Young Adult	Healthy	4	2019	Breed labels removed	Rescued	Outside Continental US	Wantagh	Adoption	No	Manhattan	36.94
371	Label	Small	Black	Blue	F	24	Young Adult	Healthy	5	2016	Breed labels on cards	Rescued	The South	Wantagh	Adoption	No	Manhattan	28.21
372	Label	Small	Tan	Green	M	24	Young Adult	Healthy	4	2017	Breed labels on cards	Rescued	The South	Wantagh	Adoption	No	Manhattan	43.13
373	No label	Small	Black	Green	F	1	Puppy	Healthy	1	2019	Breed labels removed	Rescued	The South	Wantagh	Adoption	No	Manhattan	21.01
374	No label	Small	Black	Yellow	F	4	Puppy	Healthy	2	2019	Breed labels removed	Rescued	Outside Continental US	Wantagh	Adoption	No	Manhattan	113.23
375	No label	Medium	Black	Blue	M	4	Puppy	Healthy	2	2019	Breed labels removed	Rescued	The South	Wantagh	Adoption	No	Manhattan	9.1
376	No label	Large	Brown	Green	F	12	Young Adult	Healthy	3	2018	Breed labels removed	Rescued	The South	Wantagh	Adoption	No	Westhampton	19.15
377	No label	Small	Black	Green	M	4	Puppy	Healthy	5	2018	Breed labels removed	Rescued	The South	Wantagh	Adoption	No	Manhattan	35.1
378	Label	Small	Black	Green	M	36	Adult	Healthy	8	2016	Breed labels on cards	Rescued	The South	Wantagh	Adoption	Yes	Manhattan	28.36
379	No label	Small	Tan	Green	M	2	Puppy	Healthy	1	2019	Breed labels removed	Rescued	Tri-State Area	Wantagh	Adoption	No	Manhattan	24.91
380	Label	Medium	Black	Yellow	M	8	Juvenile	Healthy	6	2016	Breed labels on cards	Rescued	The South	Wantagh	Adoption	No	Westhampton	32.98
381	No label	Large	Brown	Green	F	2	Puppy	Healthy	8	2018	Breed labels removed	Rescued	The South	Wantagh	Adoption	No	Westhampton	17.16
382	Label	Small	Tan	Yellow	F	12	Young Adult	Healthy	6	2017	Breed labels on cards	Rescued	Outside Continental US	Wantagh	Adoption	No	Manhattan	23.93
383	Label	Small	Black	Green	F	24	Young Adult	Healthy	12	2016	Breed labels on cards	Rescued	The South	Wantagh	Adoption	No	Manhattan	16.19
384	No label	Large	Black	No color	F	1	Puppy	Healthy	3	2019	Breed labels removed	Rescued	The South	Wantagh	Adoption	No	Westhampton	26.93
385	Label	Small	Tan	Green	F	7	Juvenile	Healthy	8	2016	Breed labels on cards	Rescued	The South	Wantagh	Adoption	No	Manhattan	16.26
386	No label	Small	Brown	No color	M	3	Puppy	Healthy	5	2019	Breed labels removed	Rescued	Outside Continental US	Wantagh	Adoption	No	Manhattan	13.02
387	No label	Medium	Brown	Green	F	12	Young Adult	Healthy	4	2019	Breed labels removed	Rescued	The South	Wantagh	Adoption	No	Manhattan	9.98
388	No label	Small	Brown	Green	F	2	Puppy	Healthy	8	2018	Breed labels removed	Rescued	The South	Wantagh	Adoption	No	Manhattan	17.06
389	Label	Small	Tan	Green	F	12	Young Adult	Healthy	9	2016	Breed labels on cards	Rescued	The South	Wantagh	Adoption	Yes	Westhampton	23.08
390	No label	Small	Brown	Green	M	1	Puppy	Healthy	2	2019	Breed labels removed	Rescued	The South	Wantagh	Adoption	No	Manhattan	19.94
391	No label	Medium	White	Yellow	F	12	Young Adult	Healthy	2	2019	Breed labels removed	Rescued	The South	Wantagh	Adoption	No	Manhattan	0.14
392	Label	Small	Brown	Green	F	3	Puppy	Healthy	3	2016	Breed labels on cards	Rescued	Outside Continental US	Wantagh	Adoption	No	Manhattan	37.87
393	Label	Small	Brown	Green	F	2	Puppy	Healthy	5	2016	Breed labels on cards	Rescued	The South	Wantagh	Adoption	No	Manhattan	23.26
394	Label	Small	Tan	Green	F	12	Young Adult	Healthy	9	2016	Breed labels on cards	Rescued	The South	Wantagh	Adoption	No	Westhampton	24
395	Label	Small	Brown	Green	M	3	Puppy	Healthy	8	2016	Breed labels on cards	Rescued	The South	Wantagh	Adoption	No	Manhattan	28.23
396	No label	Medium	Brown	No color	F	24	Young Adult	Healthy	4	2019	Breed labels removed	Rescued	The South	Wantagh	Adoption	No	Westhampton	15.04
397	No label	Medium	Brindle	Blue	M	12	Young Adult	Healthy	6	2018	Breed labels removed	Rescued	Tri-State Area	Wantagh	Adoption	No	Manhattan	24.24
398	No label	Medium	White	No color	M	12	Young Adult	Healthy	5	2018	Breed labels removed	Rescued	The South	Wantagh	Adoption	No	Wantagh	7.91
399	No label	Small	Brown	Green	F	36	Adult	Healthy	6	2018	Breed labels removed	Rescued	California	Wantagh	Adoption	No	Manhattan	32.97
400	No label	Large	Tan	Green	M	2	Puppy	Healthy	2	2019	Breed labels removed	Rescued	The South	Wantagh	Adoption	No	Westhampton	0.32
401	Label	Small	Black	Green	F	36	Adult	Healthy	8	2016	Breed labels on cards	Rescued	The South	Wantagh	Adoption	Yes	Manhattan	38.13
402	No label	Small	White	Green	M	0	Puppy	Healthy	7	2018	Breed labels removed	Rescued	California	Wantagh	Adoption	No	Westhampton	82.84
403	Label	Small	Black	Green	F	2	Puppy	Healthy	7	2016	Breed labels on cards	Rescued	The South	Wantagh	Adoption	No	Westhampton	60.04
404	No label	Small	Red	Green	M	72	Adult	Healthy	6	2018	Breed labels removed	Rescued	California	Wantagh	Adoption	No	Manhattan	46.9
405	Label	Medium	Black	Green	M	3	Puppy	Healthy	5	2016	Breed labels on cards	Rescued	The South	Wantagh	Adoption	No	Westhampton	30.15
406	No label	Small	White	No color	F	2	Puppy	Healthy	6	2019	Breed labels removed	Rescued	Outside Continental US	Wantagh	Adoption	No	Manhattan	0.35
407	No label	Small	Tan	Yellow	M	12	Young Adult	Healthy	5	2019	Breed labels removed	Rescued	California	Wantagh	Adoption	No	Manhattan	15.98
408	No label	Medium	Black	Yellow	F	11	Juvenile	Healthy	11	2018	Breed labels removed	Rescued	The South	Wantagh	Adoption	No	Westhampton	32.19
409	No label	Small	Black	Blue	M	1	Puppy	Healthy	3	2019	Breed labels removed	Rescued	The South	Wantagh	Adoption	No	Manhattan	15.86
410	Label	Small	Brown	Yellow	M	3	Puppy	Healthy	4	2016	Breed labels on cards	Rescued	The South	Wantagh	Adoption	No	Manhattan	41.16
411	No label	Small	Tan	No color	F	3	Puppy	Healthy	6	2019	Breed labels removed	Rescued	Outside Continental US	Wantagh	Adoption	No	Manhattan	0.96
412	No label	Large	Tan	Red	F	48	Adult	Healthy	11	2018	Breed labels removed	Rescued	The South	Wantagh	Adoption	No	Westhampton	147.12
413	No label	Medium	Black	Yellow	F	4	Puppy	Healthy	5	2019	Breed labels removed	Rescued	Tri-State Area	Wantagh	Adoption	No	Manhattan	0.95
414	No label	Medium	White	Blue	F	5	Puppy	Healthy	6	2019	Breed labels removed	Rescued	Outside Continental US	Wantagh	Adoption	No	Westhampton	13.16
415	Label	Small	White	Yellow	M	12	Young Adult	Healthy	6	2017	Breed labels on cards	Rescued	The South	Wantagh	Adoption	No	Manhattan	37.04
416	No label	Small	Black	Green	F	1	Puppy	Healthy	2	2019	Breed labels removed	Rescued	The South	Wantagh	Adoption	No	Manhattan	19.85
417	Label	Medium	Red	Yellow	F	12	Young Adult	Not Healthy	2	2016	Breed labels on cards	Rescued	The South	Wantagh	Adoption	No	Manhattan	36.37
418	Label	Small	White	Red	F	24	Young Adult	Healthy	4	2016	Breed labels on cards	Rescued	Outside Continental US	Wantagh	Adoption	No	Manhattan	21.02
419	Label	Large	Brindle	Green	M	6	Puppy	Healthy	10	2016	Breed labels on cards	Rescued	The South	Wantagh	Adoption	No	Westhampton	36.93
420	No label	Large	Brindle	Blue	M	5	Puppy	Healthy	1	2019	Breed labels removed	Rescued	The South	Wantagh	Adoption	No	Manhattan	24.11
421	No label	Medium	Black	Blue	F	5	Puppy	Healthy	3	2019	Breed labels removed	Rescued	Outside Continental US	Wantagh	Adoption	No	Westhampton	12.91
422	No label	Medium	White	Green	M	4	Puppy	Healthy	5	2018	Breed labels removed	Rescued	The South	Wantagh	Adoption	Yes	Manhattan	23.08
423	Label	Medium	Brown	Green	M	2	Puppy	Healthy	6	2016	Breed labels on cards	Rescued	The South	Wantagh	Adoption	No	Westhampton	24.08
424	No label	Small	White	Green	F	24	Young Adult	Healthy	5	2019	Breed labels removed	Rescued	California	Wantagh	Adoption	Yes	Manhattan	9.87
425	No label	Large	Tan	No color	F	2	Puppy	Healthy	6	2019	Breed labels removed	Rescued	The South	Wantagh	Adoption	Yes	Manhattan	8.83
426	No label	Medium	Black	No color	M	0	Puppy	Healthy	4	2019	Breed labels removed	Rescued	The South	Wantagh	Adoption	No	Manhattan	2.04
427	Label	Small	Tan	Green	M	2	Puppy	Healthy	11	2016	Breed labels on cards	Rescued	The South	Wantagh	Adoption	No	Manhattan	26.85
428	Label	Small	Black	Green	F	3	Puppy	Healthy	5	2016	Breed labels on cards	Rescued	The South	Wantagh	Adoption	Yes	Westhampton	37.23
429	No label	Small	Brown	Green	M	12	Young Adult	Healthy	6	2018	Breed labels removed	Rescued	California	Wantagh	Adoption	No	Westhampton	23.15
430	Label	Small	Black	Green	F	2	Puppy	Healthy	6	2016	Breed labels on cards	Rescued	The South	Wantagh	Adoption	No	Westhampton	30.04
431	No label	Medium	Brown	Yellow	M	2	Puppy	Healthy	6	2019	Breed labels removed	Rescued	The South	Wantagh	Adoption	No	Manhattan	6.07
432	Label	Small	White	Green	M	1	Puppy	Healthy	12	2016	Breed labels on cards	Rescued	The South	Wantagh	Adoption	No	Manhattan	31.25
433	Label	Medium	White	Green	F	2	Puppy	Healthy	11	2016	Breed labels on cards	Rescued	The South	Wantagh	Adoption	No	Westhampton	33.97
434	No label	Small	White	Green	F	2	Puppy	Healthy	12	2018	Breed labels removed	Rescued	Tri-State Area	Wantagh	Adoption	No	Manhattan	20.08
435	No label	Medium	White	Blue	M	36	Adult	Healthy	1	2019	Breed labels removed	Rescued	The South	Wantagh	Adoption	Yes	Manhattan	8.97
436	No label	Large	White	Yellow	F	12	Young Adult	Healthy	6	2019	Breed labels removed	Rescued	The South	Wantagh	Adoption	No	Manhattan	11.96
437	No label	Medium	Brindle	Green	M	4	Puppy	Healthy	2	2019	Breed labels removed	Rescued	Outside Continental US	Wantagh	Adoption	No	Manhattan	51.3
438	Label	Medium	Black	Green	M	1	Puppy	Healthy	6	2016	Breed labels on cards	Rescued	The South	Wantagh	Adoption	No	Westhampton	21.12
439	No label	Small	Black	Green	F	84	Adult	Healthy	3	2019	Breed labels removed	Rescued	The South	Wantagh	Adoption	Yes	Manhattan	23.09
440	Label	Small	Brown	No color	F	12	Young Adult	Not Healthy	3	2016	Breed labels on cards	Rescued	The South	Wantagh	Adoption	No	Manhattan	40.33
441	Label	Small	Black	No color	F	1	Puppy	Not Healthy	2	2016	Breed labels on cards	Rescued	The South	Wantagh	Adoption	No	Westhampton	24.42
442	No label	Large	White	Yellow	M	4	Puppy	Healthy	3	2019	Breed labels removed	Rescued	Tri-State Area	Wantagh	Adoption	No	Manhattan	17.04
443	No label	Small	Tan	No color	F	1	Puppy	Healthy	6	2019	Breed labels removed	Rescued	The South	Wantagh	Adoption	No	Manhattan	0.37
444	Label	Large	Black	Green	F	2	Puppy	Healthy	1	2017	Breed labels on cards	Rescued	The South	Wantagh	Adoption	No	Manhattan	13.09
445	No label	Small	Brown	Yellow	F	24	Young Adult	Healthy	5	2019	Breed labels removed	Rescued	Outside Continental US	Wantagh	Adoption	No	Westhampton	17.1
446	No label	Medium	Tan	Blue	F	24	Young Adult	Healthy	12	2018	Breed labels removed	Rescued	Tri-State Area	Wantagh	Adoption	No	Manhattan	12.08
447	No label	Medium	Brown	Blue	F	4	Puppy	Healthy	6	2019	Breed labels removed	Rescued	Outside Continental US	Wantagh	Adoption	No	Manhattan	20.02
448	No label	Small	Black	Yellow	F	60	Adult	Healthy	2	2019	Breed labels removed	Rescued	The South	Wantagh	Adoption	No	Westhampton	12.02
449	Label	Medium	Brown	Green	F	2	Puppy	Healthy	4	2017	Breed labels on cards	Rescued	The South	Wantagh	Adoption	No	Westhampton	39.13
450	Label	Small	Tan	Green	F	3	Puppy	Healthy	9	2016	Breed labels on cards	Rescued	The South	Wantagh	Adoption	No	Westhampton	24.08
451	No label	Small	Black	No color	F	1	Puppy	Healthy	6	2019	Breed labels removed	Rescued	The South	Wantagh	Adoption	No	Manhattan	0.36
452	Label	Small	Black	Green	M	2	Puppy	Healthy	10	2016	Breed labels on cards	Rescued	The South	Wantagh	Adoption	No	Manhattan	37.07
453	No label	Small	Black	No color	M	1	Puppy	Healthy	6	2019	Breed labels removed	Rescued	The South	Wantagh	Adoption	Yes	Manhattan	0.08
454	Label	Large	Black	Green	M	2	Puppy	Healthy	1	2017	Breed labels on cards	Rescued	The South	Wantagh	Adoption	No	Manhattan	16.23
455	No label	Small	Tan	No color	M	1	Puppy	Healthy	6	2019	Breed labels removed	Rescued	The South	Wantagh	Adoption	Yes	Manhattan	0.1
456	No label	Medium	White	Yellow	M	35	Young Adult	Healthy	5	2019	Breed labels removed	Rescued	The South	Wantagh	Adoption	No	Manhattan	0.12
457	Label	Small	Brown	No color	M	2	Puppy	Not Healthy	3	2016	Breed labels on cards	Rescued	The South	Wantagh	Adoption	No	Manhattan	37.29
458	Label	Small	White	Green	M	36	Adult	Healthy	10	2016	Breed labels on cards	Rescued	The South	Wantagh	Adoption	No	Manhattan	10.82
459	No label	Medium	Tan	Blue	F	12	Young Adult	Healthy	1	2019	Breed labels removed	Rescued	Outside Continental US	Wantagh	Adoption	No	Manhattan	21.17
460	No label	Large	White	Yellow	F	5	Puppy	Healthy	5	2019	Breed labels removed	Rescued	The South	Wantagh	Adoption	No	Westhampton	29.13
461	Label	Small	Black	Green	F	2	Puppy	Healthy	8	2016	Breed labels on cards	Rescued	The South	Wantagh	Adoption	No	Manhattan	33.25
462	No label	Medium	Black	Green	F	3	Puppy	Healthy	5	2019	Breed labels removed	Rescued	The South	Wantagh	Adoption	No	Westhampton	0.9
463	No label	Medium	Tan	Yellow	F	5	Puppy	Healthy	2	2019	Breed labels removed	Rescued	The South	Wantagh	Adoption	No	Manhattan	15.96
464	Label	Small	Brown	Green	F	2	Puppy	Not Healthy	3	2016	Breed labels on cards	Rescued	The South	Wantagh	Adoption	No	Manhattan	49.37
465	No label	Small	Tan	Blue	M	12	Young Adult	Healthy	6	2019	Breed labels removed	Rescued	Outside Continental US	Wantagh	Adoption	No	Westhampton	6.9
466	No label	Small	Brown	Blue	F	12	Young Adult	Healthy	4	2019	Breed labels removed	Rescued	The South	Wantagh	Adoption	No	Westhampton	9.86
467	Label	Small	Brown	Green	F	2	Puppy	Not Healthy	3	2016	Breed labels on cards	Rescued	The South	Wantagh	Adoption	Yes	Manhattan	37.19
468	No label	Large	Red	Yellow	M	4	Puppy	Healthy	3	2019	Breed labels removed	Rescued	Tri-State Area	Wantagh	Adoption	No	Westhampton	0.01
469	No label	Small	Tan	Blue	M	60	Adult	Healthy	9	2018	Breed labels removed	Rescued	The South	Wantagh	Adoption	No	Manhattan	11.11
470	No label	Small	White	Yellow	F	6	Puppy	Healthy	4	2019	Breed labels removed	Rescued	Outside Continental US	Wantagh	Adoption	No	Manhattan	8.97
471	Label	Small	Black	Green	M	2	Puppy	Healthy	10	2016	Breed labels on cards	Rescued	The South	Wantagh	Adoption	No	Manhattan	37.12
472	Label	Small	Tan	Yellow	M	48	Adult	Healthy	9	2016	Breed labels on cards	Rescued	The South	Wantagh	Adoption	No	Manhattan	31.01
473	No label	Medium	Black	No color	F	1	Puppy	Healthy	6	2019	Breed labels removed	Rescued	The South	Wantagh	Adoption	No	Manhattan	0.22
474	No label	Medium	Black	Blue	M	8	Juvenile	Healthy	1	2019	Breed labels removed	Rescued	The South	Wantagh	Adoption	No	Westhampton	9.2
475	Label	Small	Brown	Green	F	2	Puppy	Not Healthy	3	2016	Breed labels on cards	Rescued	The South	Wantagh	Adoption	No	Westhampton	57.27
476	No label	Large	Black	Blue	F	4	Puppy	Healthy	5	2018	Breed labels removed	Rescued	The South	Wantagh	Adoption	No	Westhampton	17.06
477	No label	Large	Brown	Green	F	2	Puppy	Healthy	4	2018	Breed labels removed	Rescued	The South	Wantagh	Adoption	No	Manhattan	26.05
478	Label	Medium	Black	Green	F	2	Puppy	Healthy	3	2017	Breed labels on cards	Rescued	The South	Wantagh	Adoption	No	Westhampton	26.11
479	No label	Small	Brown	No color	M	1	Puppy	Healthy	1	2019	Breed labels removed	Rescued	The South	Wantagh	Adoption	No	Manhattan	18.94
480	Label	Small	Brown	No color	F	1	Puppy	Not Healthy	2	2016	Breed labels on cards	Rescued	The South	Wantagh	Adoption	No	Manhattan	23.32
481	No label	Medium	Tan	Yellow	F	23	Young Adult	Healthy	5	2019	Breed labels removed	Rescued	The South	Wantagh	Adoption	No	Westhampton	7.14
482	Label	Small	Brown	Yellow	F	24	Young Adult	Healthy	12	2016	Breed labels on cards	Rescued	The South	Wantagh	Adoption	No	Manhattan	23.21
483	No label	Medium	Black	Yellow	F	11	Juvenile	Healthy	12	2018	Breed labels removed	Rescued	Tri-State Area	Wantagh	Adoption	No	Westhampton	204.88
484	No label	Small	Brown	Blue	M	7	Juvenile	Healthy	11	2018	Breed labels removed	Rescued	The South	Wantagh	Adoption	Yes	Manhattan	15.04
485	No label	Large	Tan	Yellow	M	4	Puppy	Healthy	3	2019	Breed labels removed	Rescued	Tri-State Area	Wantagh	Adoption	No	Westhampton	0.81
486	No label	Large	Red	No color	F	4	Puppy	Healthy	3	2019	Breed labels removed	Rescued	Tri-State Area	Wantagh	Adoption	No	Manhattan	0.79
487	No label	Large	White	Yellow	F	5	Puppy	Healthy	5	2019	Breed labels removed	Rescued	The South	Wantagh	Adoption	Yes	Manhattan	10.03
488	No label	Large	Black	Blue	F	1	Puppy	Healthy	1	2019	Breed labels removed	Rescued	The South	Wantagh	Adoption	No	Westhampton	19.95
489	Label	Small	Brown	No color	M	2	Puppy	Not Healthy	3	2016	Breed labels on cards	Rescued	The South	Wantagh	Adoption	No	Manhattan	37.27
490	No label	Large	Tan	No color	M	2	Puppy	Healthy	5	2019	Breed labels removed	Rescued	Tri-State Area	Wantagh	Adoption	No	Manhattan	8.97
491	Label	Medium	Brown	Green	M	2	Puppy	Healthy	4	2017	Breed labels on cards	Rescued	The South	Wantagh	Adoption	No	Westhampton	39.14
492	Label	Small	Black	Green	M	2	Puppy	Healthy	8	2016	Breed labels on cards	Rescued	The South	Wantagh	Adoption	Yes	Manhattan	32.28
493	No label	Small	Black	Yellow	M	12	Young Adult	Healthy	5	2019	Breed labels removed	Rescued	California	Wantagh	Adoption	No	Manhattan	9.04
494	No label	Small	Brown	Green	M	36	Adult	Healthy	4	2019	Breed labels removed	Rescued	The South	Wantagh	Adoption	No	Manhattan	15.91
495	Label	Large	Black	Green	M	3	Puppy	Healthy	4	2017	Breed labels on cards	Rescued	The South	Wantagh	Adoption	No	Manhattan	26.12
496	No label	Small	Black	Green	M	36	Adult	Healthy	5	2019	Breed labels removed	Rescued	The South	Wantagh	Adoption	No	Manhattan	7.23
497	Label	Medium	Brown	Green	M	12	Young Adult	Healthy	6	2017	Breed labels on cards	Rescued	The South	Wantagh	Adoption	No	Westhampton	30.78
498	Label	Small	Black	Yellow	M	120	Senior	Healthy	6	2016	Breed labels on cards	Rescued	The South	Wantagh	Adoption	No	Manhattan	148.1
499	Label	Large	Black	Green	M	3	Puppy	Healthy	4	2017	Breed labels on cards	Rescued	The South	Wantagh	Adoption	Yes	Manhattan	19.32
500	Label	Small	Black	Green	M	2	Puppy	Healthy	3	2017	Breed labels on cards	Rescued	The South	Wantagh	Adoption	No	Manhattan	28.18
501	Label	Small	Blonde	Green	F	2	Puppy	Not Healthy	3	2016	Breed labels on cards	Rescued	The South	Wantagh	Adoption	No	Manhattan	49.39
502	Label	Small	Brown	Green	F	2	Puppy	Not Healthy	3	2016	Breed labels on cards	Rescued	The South	Wantagh	Adoption	Yes	Wantagh	50.34
503	Label	Small	White	Green	M	4	Puppy	Healthy	1	2017	Breed labels on cards	Rescued	The South	Wantagh	Adoption	No	Manhattan	27.11
504	No label	Small	Black	Blue	F	26	Young Adult	Healthy	10	2018	Breed labels removed	Rescued	The South	Wantagh	Adoption	No	Manhattan	19.04
505	No label	Small	Tan	Green	F	2	Puppy	Healthy	2	2019	Breed labels removed	Rescued	Outside Continental US	Wantagh	Adoption	No	Manhattan	14.12
506	Label	Medium	Black	Green	F	2	Puppy	Healthy	3	2017	Breed labels on cards	Rescued	The South	Wantagh	Adoption	No	Westhampton	31.06
507	Label	Small	Brown	Green	F	1	Puppy	Healthy	6	2016	Breed labels on cards	Rescued	The South	Wantagh	Adoption	No	Manhattan	87.95
508	Label	Small	White	Green	M	60	Adult	Healthy	1	2017	Breed labels on cards	Rescued	The South	Wantagh	Adoption	No	Manhattan	30.06
509	No label	Large	Red	Yellow	M	4	Puppy	Healthy	3	2019	Breed labels removed	Rescued	Tri-State Area	Wantagh	Adoption	No	Westhampton	0.99
510	No label	Medium	Brown	Yellow	M	7	Juvenile	Healthy	2	2019	Breed labels removed	Rescued	Outside Continental US	Wantagh	Adoption	No	Manhattan	17.28
511	No label	Medium	Black	Blue	M	12	Young Adult	Healthy	8	2018	Breed labels removed	Rescued	The South	Wantagh	Adoption	No	Manhattan	17.25
512	Label	Medium	Black	Green	M	2	Puppy	Healthy	3	2017	Breed labels on cards	Rescued	The South	Wantagh	Adoption	No	Westhampton	17.82
513	Label	Small	White	Green	M	2	Puppy	Not Healthy	3	2016	Breed labels on cards	Rescued	The South	Wantagh	Adoption	Yes	Wantagh	49.22
514	Label	Large	Black	Green	F	3	Puppy	Healthy	1	2017	Breed labels on cards	Rescued	The South	Wantagh	Adoption	No	Manhattan	18.94
515	No label	Large	Black	Blue	F	8	Juvenile	Healthy	2	2019	Breed labels removed	Rescued	The South	Wantagh	Adoption	No	Manhattan	6.08
516	Label	Small	Brown	Green	F	36	Adult	Healthy	9	2016	Breed labels on cards	Rescued	The South	Wantagh	Adoption	No	Manhattan	29.06
517	Label	Medium	Black	Green	M	6	Puppy	Healthy	10	2016	Breed labels on cards	Rescued	The South	Wantagh	Adoption	No	Manhattan	42.09
518	Label	Small	Tan	No color	M	1	Puppy	Not Healthy	2	2016	Breed labels on cards	Rescued	The South	Wantagh	Adoption	No	Manhattan	27.44
519	No label	Large	Black	Green	M	1	Puppy	Healthy	1	2019	Breed labels removed	Rescued	The South	Wantagh	Adoption	No	Westhampton	16.77
520	No label	Small	Tan	No color	F	0	Puppy	Healthy	5	2019	Breed labels removed	Rescued	The South	Wantagh	Adoption	No	Manhattan	57.24
521	Label	Small	Black	Green	F	2	Puppy	Healthy	8	2016	Breed labels on cards	Rescued	The South	Wantagh	Adoption	Yes	Manhattan	32.3
522	Label	Small	White	Yellow	F	24	Young Adult	Healthy	12	2016	Breed labels on cards	Rescued	The South	Wantagh	Adoption	No	Manhattan	22.38
523	Label	Small	Brown	Green	M	4	Puppy	Not Healthy	3	2016	Breed labels on cards	Rescued	The South	Wantagh	Adoption	No	Manhattan	37.25
524	No label	Medium	Black	Blue	M	12	Young Adult	Healthy	10	2018	Breed labels removed	Rescued	The South	Wantagh	Adoption	No	Westhampton	9.05
525	No label	Medium	Black	No color	F	0	Puppy	Healthy	4	2019	Breed labels removed	Rescued	The South	Wantagh	Adoption	No	Manhattan	2.11
526	Label	Small	Tan	No color	F	1	Puppy	Not Healthy	2	2016	Breed labels on cards	Rescued	The South	Wantagh	Adoption	No	Manhattan	24.27
527	No label	Small	White	Green	F	0	Puppy	Healthy	2	2019	Breed labels removed	Rescued	The South	Wantagh	Adoption	Yes	Manhattan	67.1
528	Label	Small	Brown	Green	F	1	Puppy	Healthy	11	2016	Breed labels on cards	Rescued	The South	Wantagh	Adoption	No	Manhattan	34.86
529	Label	Small	Tan	No color	F	1	Puppy	Healthy	7	2016	Breed labels on cards	Rescued	The South	Wantagh	Adoption	No	Manhattan	25.18
530	Label	Small	Brown	Green	F	2	Puppy	Not Healthy	3	2016	Breed labels on cards	Rescued	The South	Wantagh	Adoption	No	Westhampton	41.18
531	Label	Small	Brown	No color	F	2	Puppy	Not Healthy	3	2016	Breed labels on cards	Rescued	The South	Wantagh	Adoption	No	Westhampton	36.31
532	Label	Small	Brown	Yellow	F	24	Young Adult	Healthy	8	2016	Breed labels on cards	Rescued	The South	Wantagh	Adoption	No	Manhattan	32.04
533	Label	Medium	Brown	Green	M	2	Puppy	Healthy	4	2017	Breed labels on cards	Rescued	The South	Wantagh	Adoption	No	Westhampton	41.09
534	Label	Large	Black	Yellow	M	2	Puppy	Healthy	3	2017	Breed labels on cards	Rescued	The South	Wantagh	Adoption	Yes	Wantagh	48
535	Label	Large	Brown	Green	M	3	Puppy	Healthy	3	2016	Breed labels on cards	Rescued	Outside Continental US	Wantagh	Adoption	No	Westhampton	15.06
536	No label	Small	Tan	Blue	M	60	Adult	Healthy	12	2018	Breed labels removed	Rescued	Outside Continental US	Wantagh	Adoption	No	Westhampton	23.04
537	Label	Medium	Black	Green	M	2	Puppy	Healthy	7	2016	Breed labels on cards	Rescued	The South	Wantagh	Adoption	Yes	Manhattan	10.97
538	Label	Small	Brown	Green	M	2	Puppy	Healthy	2	2017	Breed labels on cards	Rescued	The South	Wantagh	Adoption	No	Manhattan	34.1
539	No label	Small	Black	Green	F	2	Puppy	Healthy	3	2019	Breed labels removed	Rescued	The South	Wantagh	Adoption	No	Manhattan	9.01
540	Label	Small	Black	Green	M	2	Puppy	Healthy	8	2016	Breed labels on cards	Rescued	The South	Wantagh	Adoption	Yes	Manhattan	33.16
541	Label	Small	Tan	No color	F	1	Puppy	Not Healthy	2	2016	Breed labels on cards	Rescued	The South	Wantagh	Adoption	No	Manhattan	24.38
542	No label	Large	Brown	Green	M	2	Puppy	Healthy	4	2018	Breed labels removed	Rescued	The South	Wantagh	Adoption	Yes	Westhampton	33.91
543	Label	Small	Black	Green	M	2	Puppy	Healthy	9	2016	Breed labels on cards	Rescued	The South	Wantagh	Adoption	No	Manhattan	30.09
544	Label	Small	Brown	Green	M	2	Puppy	Healthy	3	2017	Breed labels on cards	Rescued	The South	Wantagh	Adoption	No	Manhattan	30.22
545	No label	Medium	Black	Green	M	2	Puppy	Healthy	7	2018	Breed labels removed	Rescued	The South	Wantagh	Adoption	No	Manhattan	53.16
546	No label	Medium	Brown	Blue	M	12	Young Adult	Healthy	12	2018	Breed labels removed	Rescued	Outside Continental US	Wantagh	Adoption	No	Manhattan	17.02
547	No label	Large	Black	Green	M	11	Juvenile	Healthy	9	2018	Breed labels removed	Rescued	Outside Continental US	Wantagh	Adoption	No	Manhattan	13.03
548	Label	Small	Brown	Green	F	3	Puppy	Healthy	8	2016	Breed labels on cards	Rescued	The South	Wantagh	Adoption	No	Manhattan	28.32
549	Label	Small	White	Green	M	2	Puppy	Not Healthy	3	2016	Breed labels on cards	Rescued	The South	Wantagh	Adoption	No	Manhattan	37.18
550	No label	Small	Tan	Yellow	M	11	Juvenile	Healthy	11	2018	Breed labels removed	Rescued	The South	Wantagh	Adoption	No	Manhattan	32.12
551	No label	Large	Brown	Green	M	2	Puppy	Healthy	4	2018	Breed labels removed	Rescued	The South	Wantagh	Adoption	Yes	Westhampton	33.95
552	No label	Large	Tan	Yellow	F	9	Juvenile	Healthy	5	2019	Breed labels removed	Rescued	Tri-State Area	Wantagh	Adoption	No	Manhattan	14.07
553	No label	Large	Red	Blue	M	36	Adult	Healthy	8	2018	Breed labels removed	Rescued	The South	Wantagh	Adoption	No	Manhattan	43.28
554	Label	Medium	White	No color	M	2	Puppy	Healthy	2	2017	Breed labels on cards	Rescued	The South	Wantagh	Adoption	No	Westhampton	24.14
555	No label	Medium	Brown	Blue	M	24	Young Adult	Healthy	2	2018	Breed labels removed	Rescued	The South	Wantagh	Adoption	No	Manhattan	32.22
556	No label	Small	Brown	Green	F	6	Puppy	Healthy	9	2018	Breed labels removed	Rescued	Tri-State Area	Wantagh	Adoption	No	Manhattan	16.96
557	No label	Medium	Black	Yellow	F	24	Young Adult	Healthy	12	2018	Breed labels removed	Rescued	Tri-State Area	Wantagh	Adoption	No	Manhattan	68.95
558	No label	Small	Black	Green	F	48	Adult	Healthy	4	2018	Breed labels removed	Rescued	The South	Wantagh	Adoption	Yes	Manhattan	27.98
559	No label	Medium	Black	Green	M	2	Puppy	Healthy	9	2018	Breed labels removed	Rescued	The South	Wantagh	Adoption	Yes	Manhattan	53.19
560	Label	Small	Tan	Red	M	96	Senior	Not Healthy	3	2016	Breed labels on cards	Rescued	NYC	Manhattan	Adoption	No	Manhattan	57.1
561	No label	Medium	Brown	Green	F	2	Puppy	Healthy	5	2019	Breed labels removed	Rescued	Outside Continental US	Wantagh	Adoption	No	Westhampton	7.29
562	No label	Medium	Black	Blue	F	10	Juvenile	Healthy	6	2018	Breed labels removed	Rescued	Tri-State Area	Wantagh	Adoption	No	Manhattan	16.16
563	No label	Medium	Tan	Green	F	2	Puppy	Healthy	3	2019	Breed labels removed	Rescued	The South	Wantagh	Adoption	No	Manhattan	7.14
564	No label	Large	Tan	Green	F	3	Puppy	Healthy	1	2019	Breed labels removed	Rescued	Outside Continental US	Wantagh	Adoption	No	Westhampton	11.02
565	No label	Small	Tan	Yellow	F	36	Adult	Healthy	1	2019	Breed labels removed	Rescued	The South	Wantagh	Adoption	No	Manhattan	87.21
566	No label	Medium	Black	Yellow	M	24	Young Adult	Healthy	12	2018	Breed labels removed	Rescued	Tri-State Area	Wantagh	Adoption	No	Manhattan	12.84
567	Label	Small	Brown	Green	M	24	Young Adult	Healthy	8	2016	Breed labels on cards	Rescued	The South	Wantagh	Adoption	No	Manhattan	34.31
568	No label	Medium	Tan	No color	F	2	Puppy	Healthy	6	2019	Breed labels removed	Rescued	Tri-State Area	Wantagh	Adoption	No	Manhattan	0.06
569	No label	Medium	Tan	Blue	F	12	Young Adult	Healthy	9	2018	Breed labels removed	Rescued	Tri-State Area	Wantagh	Adoption	No	Manhattan	11.34
570	Label	Small	White	Green	F	1	Puppy	Healthy	11	2016	Breed labels on cards	Rescued	The South	Wantagh	Adoption	No	Manhattan	40.11
571	No label	Small	White	Red	F	24	Young Adult	Healthy	4	2018	Breed labels removed	Rescued	The South	Wantagh	Adoption	No	Manhattan	34.87
572	No label	Small	White	Red	F	96	Senior	Healthy	2	2018	Breed labels removed	Rescued	NYC	Manhattan	Adoption	No	Manhattan	38.07
573	No label	Small	Black	No color	F	12	Young Adult	Healthy	6	2018	Breed labels removed	Rescued	California	Wantagh	Adoption	No	Wantagh	21.94
574	No label	Small	Black	Yellow	F	5	Puppy	Healthy	9	2018	Breed labels removed	Rescued	Tri-State Area	Wantagh	Adoption	Yes	Manhattan	11.12
575	No label	Large	Brindle	Blue	F	11	Juvenile	Healthy	2	2018	Breed labels removed	Rescued	The South	Wantagh	Adoption	No	Manhattan	31.34
576	Label	Large	Brown	Yellow	M	12	Young Adult	Healthy	11	2016	Breed labels on cards	Rescued	The South	Wantagh	Adoption	No	Westhampton	45.94
577	No label	Large	Black	Green	M	3	Puppy	Healthy	7	2018	Breed labels removed	Rescued	The South	Wantagh	Adoption	No	Manhattan	21.1
578	Label	Small	Tan	No color	F	4	Puppy	Healthy	2	2017	Breed labels on cards	Rescued	The South	Wantagh	Adoption	No	Manhattan	34.19
579	Label	Medium	Brown	Green	F	12	Young Adult	Healthy	7	2016	Breed labels on cards	Rescued	The South	Wantagh	Adoption	No	Manhattan	24.24
580	No label	Large	Black	Green	M	3	Puppy	Healthy	7	2018	Breed labels removed	Rescued	The South	Wantagh	Adoption	Yes	Manhattan	13.12
581	No label	Large	Tan	Yellow	M	3	Puppy	Healthy	7	2018	Breed labels removed	Rescued	The South	Wantagh	Adoption	Yes	Manhattan	13.14
582	No label	Large	Tan	Green	F	3	Puppy	Healthy	7	2018	Breed labels removed	Rescued	The South	Wantagh	Adoption	Yes	Manhattan	19.98
583	No label	Small	Black	Blue	M	12	Young Adult	Healthy	7	2018	Breed labels removed	Rescued	The South	Wantagh	Adoption	No	Westhampton	13.19
584	No label	Large	Tan	Green	F	3	Puppy	Healthy	7	2018	Breed labels removed	Rescued	The South	Wantagh	Adoption	No	Manhattan	26.14
585	Label	Small	Tan	Green	M	4	Puppy	Healthy	4	2016	Breed labels on cards	Rescued	Outside Continental US	Wantagh	Adoption	No	Manhattan	24.19
586	No label	Small	Black	Red	F	48	Adult	Healthy	3	2019	Breed labels removed	Rescued	Outside Continental US	Wantagh	Adoption	No	Westhampton	0.11
587	Label	Medium	Tan	Green	F	6	Puppy	Healthy	7	2016	Breed labels on cards	Rescued	The South	Wantagh	Adoption	No	Manhattan	18.04
588	No label	Medium	Tan	Green	F	12	Young Adult	Healthy	11	2018	Breed labels removed	Rescued	The South	Wantagh	Adoption	No	Manhattan	24.91
589	No label	Large	Black	Green	F	5	Puppy	Healthy	4	2018	Breed labels removed	Rescued	The South	Wantagh	Adoption	No	Manhattan	122.12
590	Label	Medium	Black	Green	F	2	Puppy	Healthy	4	2017	Breed labels on cards	Rescued	The South	Wantagh	Adoption	Yes	Manhattan	43.15
591	No label	Medium	Black	Green	F	3	Puppy	Healthy	3	2018	Breed labels removed	Rescued	The South	Wantagh	Adoption	No	Westhampton	20.17
592	Label	Small	Brown	Green	F	1	Puppy	Healthy	4	2017	Breed labels on cards	Rescued	The South	Wantagh	Adoption	No	Manhattan	52.23
593	No label	Large	Brindle	Blue	F	4	Puppy	Healthy	5	2018	Breed labels removed	Rescued	The South	Wantagh	Adoption	No	Westhampton	27.94
594	Label	Small	Black	Green	M	24	Young Adult	Healthy	10	2016	Breed labels on cards	Rescued	The South	Wantagh	Adoption	No	Manhattan	31.99
595	No label	Large	White	Green	F	3	Puppy	Healthy	2	2019	Breed labels removed	Rescued	The South	Wantagh	Adoption	No	Westhampton	16.07
596	Label	Medium	Blonde	Green	F	2	Puppy	Healthy	1	2017	Breed labels on cards	Rescued	The South	Wantagh	Adoption	No	Westhampton	23.98
597	No label	Large	White	Green	F	3	Puppy	Healthy	2	2019	Breed labels removed	Rescued	The South	Wantagh	Adoption	No	Westhampton	17.12
598	No label	Small	White	Yellow	M	12	Young Adult	Healthy	12	2018	Breed labels removed	Rescued	Outside Continental US	Wantagh	Adoption	No	Manhattan	9.26
599	Label	Medium	Black	Green	F	2	Puppy	Healthy	1	2017	Breed labels on cards	Rescued	Outside Continental US	Wantagh	Adoption	No	Manhattan	28.4
600	No label	Medium	Brindle	Blue	F	4	Puppy	Healthy	5	2019	Breed labels removed	Rescued	Outside Continental US	Wantagh	Adoption	No	Westhampton	29.98
601	No label	Small	Black	Green	M	1	Puppy	Healthy	3	2019	Breed labels removed	Rescued	The South	Wantagh	Adoption	No	Manhattan	8.3
602	Label	Medium	Black	Green	M	2	Puppy	Healthy	1	2017	Breed labels on cards	Rescued	Outside Continental US	Wantagh	Adoption	No	Westhampton	30.26
603	Label	Medium	Tan	Green	M	3	Puppy	Healthy	3	2017	Breed labels on cards	Rescued	Outside Continental US	Wantagh	Adoption	No	Westhampton	23.03
604	No label	Medium	Tan	Blue	F	24	Young Adult	Healthy	6	2019	Breed labels removed	Rescued	The South	Wantagh	Adoption	No	Manhattan	9.08
605	No label	Medium	Brindle	Yellow	M	8	Juvenile	Healthy	12	2018	Breed labels removed	Rescued	Outside Continental US	Wantagh	Adoption	No	Westhampton	72.86
606	Label	Medium	Black	Green	F	2	Puppy	Healthy	1	2017	Breed labels on cards	Rescued	Outside Continental US	Wantagh	Adoption	No	Westhampton	30.33
607	No label	Small	Brown	No color	M	0	Puppy	Healthy	5	2019	Breed labels removed	Rescued	The South	Wantagh	Adoption	No	Manhattan	51.15
608	No label	Large	Tan	Blue	M	2	Puppy	Healthy	3	2019	Breed labels removed	Rescued	The South	Wantagh	Adoption	No	Westhampton	36.15
609	Label	Small	Black	Green	M	2	Puppy	Healthy	7	2016	Breed labels on cards	Rescued	The South	Wantagh	Adoption	No	Westhampton	24.85
610	No label	Small	Black	Green	M	1	Puppy	Healthy	3	2019	Breed labels removed	Rescued	The South	Wantagh	Adoption	No	Manhattan	13.23
611	No label	Large	Blonde	Blue	F	6	Puppy	Healthy	3	2019	Breed labels removed	Rescued	Outside Continental US	Wantagh	Adoption	No	Westhampton	34.21
612	No label	Large	Brown	Yellow	F	48	Adult	Healthy	6	2019	Breed labels removed	Owner Surrender	Tri-State Area	Westhampton	Adoption	No	Westhampton	24.94
613	Label	Small	Black	Green	F	2	Puppy	Healthy	1	2017	Breed labels on cards	Rescued	Outside Continental US	Wantagh	Adoption	No	Manhattan	23.28
614	No label	Small	White	Blue	M	14	Young Adult	Healthy	5	2019	Breed labels removed	Rescued	Outside Continental US	Wantagh	Adoption	No	Manhattan	7.25
615	No label	Medium	White	Blue	M	24	Young Adult	Healthy	10	2018	Breed labels removed	Rescued	The South	Wantagh	Adoption	No	Manhattan	31.85
616	Label	Small	Black	Green	M	84	Adult	Healthy	10	2016	Breed labels on cards	Rescued	The South	Wantagh	Adoption	No	Manhattan	36.14
617	No label	Large	White	Blue	M	4	Puppy	Healthy	5	2018	Breed labels removed	Rescued	The South	Wantagh	Adoption	Yes	Westhampton	29.13
618	No label	Large	White	Blue	M	4	Puppy	Healthy	5	2018	Breed labels removed	Rescued	The South	Wantagh	Adoption	No	Westhampton	25.93
619	No label	Small	White	Green	M	3	Puppy	Healthy	9	2018	Breed labels removed	Rescued	Tri-State Area	Wantagh	Adoption	No	Manhattan	35.23
620	No label	Large	White	Blue	M	12	Young Adult	Healthy	9	2018	Breed labels removed	Rescued	Tri-State Area	Wantagh	Adoption	No	Manhattan	24.16
621	No label	Large	Black	Blue	F	2	Puppy	Healthy	4	2018	Breed labels removed	Rescued	The South	Wantagh	Adoption	No	Manhattan	41.93
622	Label	Small	Brown	Green	M	1	Puppy	Healthy	4	2017	Breed labels on cards	Rescued	The South	Wantagh	Adoption	No	Manhattan	51.97
623	Label	Small	Brown	Green	M	3	Puppy	Healthy	9	2016	Breed labels on cards	Rescued	Outside Continental US	Wantagh	Adoption	Yes	Westhampton	80.83
624	No label	Small	Blonde	Green	F	1	Puppy	Healthy	3	2019	Breed labels removed	Rescued	The South	Wantagh	Adoption	No	Manhattan	8.29
625	Label	Small	White	Green	M	96	Senior	Healthy	12	2016	Breed labels on cards	Rescued	The South	Wantagh	Adoption	No	Manhattan	21.34
626	No label	Medium	Brown	No color	M	24	Young Adult	Healthy	6	2019	Breed labels removed	Rescued	The South	Wantagh	Adoption	No	Westhampton	26.94
627	No label	Large	Brown	Yellow	F	4	Puppy	Healthy	10	2018	Breed labels removed	Rescued	Tri-State Area	Wantagh	Adoption	No	Westhampton	26.75
628	No label	Medium	Black	Blue	M	3	Puppy	Healthy	7	2018	Breed labels removed	Rescued	The South	Wantagh	Adoption	No	Manhattan	34.15
629	No label	Medium	Tan	Yellow	F	24	Young Adult	Healthy	2	2018	Breed labels removed	Rescued	The South	Wantagh	Adoption	No	Manhattan	39.2
630	Label	Large	Black	Green	F	3	Puppy	Healthy	4	2017	Breed labels on cards	Rescued	The South	Wantagh	Adoption	Yes	Manhattan	19.36
631	Label	Small	Brown	Green	F	12	Young Adult	Healthy	9	2016	Breed labels on cards	Rescued	The South	Wantagh	Adoption	No	Manhattan	23.03
632	Label	Small	Brown	No color	F	36	Adult	Healthy	1	2017	Breed labels on cards	Rescued	The South	Wantagh	Adoption	No	Manhattan	17.26
633	Label	Small	White	Yellow	F	6	Puppy	Healthy	9	2016	Breed labels on cards	Rescued	The South	Wantagh	Adoption	No	Westhampton	18.12
634	Label	Small	Black	Green	M	3	Puppy	Healthy	6	2017	Breed labels on cards	Rescued	Outside Continental US	Wantagh	Adoption	No	Wantagh	19
635	Label	Small	Black	Green	M	2	Puppy	Healthy	1	2017	Breed labels on cards	Rescued	The South	Wantagh	Adoption	No	Manhattan	24.32
636	No label	Small	Black	Green	F	1	Puppy	Healthy	3	2019	Breed labels removed	Rescued	The South	Wantagh	Adoption	No	Manhattan	14.15
637	Label	Small	Brown	Green	F	1	Puppy	Healthy	4	2017	Breed labels on cards	Rescued	The South	Wantagh	Adoption	No	Manhattan	45.14
638	No label	Small	Black	Green	M	1	Puppy	Healthy	3	2019	Breed labels removed	Rescued	The South	Wantagh	Adoption	No	Manhattan	9.14
639	Label	Small	Tan	Green	M	110	Senior	Healthy	9	2016	Breed labels on cards	Rescued	The South	Wantagh	Adoption	No	Westhampton	39.01
640	Label	Small	Tan	Green	M	2	Puppy	Healthy	1	2017	Breed labels on cards	Rescued	The South	Wantagh	Adoption	No	Manhattan	24.15
641	Label	Small	Brown	Green	M	12	Young Adult	Healthy	9	2016	Breed labels on cards	Rescued	The South	Wantagh	Adoption	No	Westhampton	30.22
642	No label	Large	Black	Green	M	2	Puppy	Healthy	4	2018	Breed labels removed	Rescued	The South	Wantagh	Adoption	Yes	Manhattan	40.92
643	Label	Medium	Brown	Green	M	1	Puppy	Healthy	4	2017	Breed labels on cards	Rescued	The South	Wantagh	Adoption	Yes	Westhampton	11.08
644	No label	Small	Brown	Red	M	24	Young Adult	Healthy	4	2018	Breed labels removed	Rescued	The South	Wantagh	Adoption	No	Manhattan	37.81
645	Label	Small	Red	Blue	M	24	Young Adult	Healthy	10	2016	Breed labels on cards	Rescued	The South	Wantagh	Adoption	No	Manhattan	46.01
646	Label	Small	Black	Green	F	2	Puppy	Healthy	1	2017	Breed labels on cards	Rescued	The South	Wantagh	Adoption	No	Manhattan	24.27
647	Label	Small	Brown	Green	F	2	Puppy	Healthy	8	2016	Breed labels on cards	Rescued	The South	Wantagh	Adoption	No	Manhattan	34.29
648	Label	Medium	Black	Green	F	2	Puppy	Healthy	1	2017	Breed labels on cards	Rescued	Outside Continental US	Wantagh	Adoption	No	Westhampton	30.36
649	Label	Small	Tan	Blue	F	24	Young Adult	Healthy	12	2016	Breed labels on cards	Rescued	The South	Wantagh	Adoption	No	Westhampton	19.26
650	Label	Small	Tan	Green	M	2	Puppy	Healthy	1	2017	Breed labels on cards	Rescued	The South	Wantagh	Adoption	No	Manhattan	24.33
651	Label	Small	Brown	Green	M	1	Puppy	Healthy	4	2017	Breed labels on cards	Rescued	The South	Wantagh	Adoption	No	Manhattan	52.96
652	No label	Medium	Brown	Green	M	3	Puppy	Healthy	3	2018	Breed labels removed	Rescued	The South	Wantagh	Adoption	No	Westhampton	27.14
653	Label	Small	Brown	Red	M	23	Young Adult	Not Healthy	3	2016	Breed labels on cards	Rescued	Outside Continental US	Wantagh	Adoption	No	Manhattan	108.05
654	No label	Small	Brown	Green	F	1	Puppy	Healthy	2	2019	Breed labels removed	Rescued	The South	Wantagh	Adoption	No	Manhattan	10.03
655	No label	Large	Brown	Green	F	1	Puppy	Healthy	2	2019	Breed labels removed	Rescued	The South	Wantagh	Adoption	No	Westhampton	19.25
656	Label	Medium	Black	Green	F	3	Puppy	Healthy	1	2017	Breed labels on cards	Rescued	The South	Wantagh	Adoption	No	Westhampton	17
657	No label	Large	Black	Green	F	3	Puppy	Healthy	4	2018	Breed labels removed	Rescued	The South	Wantagh	Adoption	Yes	Manhattan	38.94
658	Label	Small	Tan	Green	F	48	Adult	Healthy	10	2016	Breed labels on cards	Rescued	Outside Continental US	Wantagh	Adoption	No	Manhattan	24.09
659	No label	Medium	White	Green	F	1	Puppy	Healthy	2	2019	Breed labels removed	Rescued	The South	Wantagh	Adoption	No	Manhattan	0.31
660	No label	Small	Tan	Green	M	3	Puppy	Healthy	1	2019	Breed labels removed	Rescued	The South	Wantagh	Adoption	Yes	Manhattan	8.14
661	Label	Medium	Black	Green	F	1	Puppy	Healthy	3	2017	Breed labels on cards	Rescued	The South	Wantagh	Adoption	No	Westhampton	30
662	No label	Small	White	Green	F	12	Young Adult	Healthy	5	2019	Breed labels removed	Rescued	Outside Continental US	Wantagh	Adoption	No	Manhattan	22.09
663	No label	Large	Black	Blue	M	4	Puppy	Healthy	10	2018	Breed labels removed	Rescued	The South	Wantagh	Adoption	No	Manhattan	73.09
664	Label	Medium	Tan	Yellow	M	12	Young Adult	Healthy	9	2016	Breed labels on cards	Rescued	The South	Wantagh	Adoption	No	Westhampton	100.29
665	No label	Small	Black	Blue	M	12	Young Adult	Healthy	12	2018	Breed labels removed	Rescued	Tri-State Area	Wantagh	Adoption	No	Westhampton	110.83
666	No label	Large	Black	Blue	F	3	Puppy	Healthy	4	2018	Breed labels removed	Rescued	The South	Wantagh	Adoption	No	Westhampton	30.92
667	Label	Medium	Brindle	Blue	F	24	Young Adult	Healthy	6	2017	Breed labels on cards	Rescued	The South	Wantagh	Adoption	No	Manhattan	17.11
668	Label	Medium	Brown	Yellow	F	18	Young Adult	Healthy	12	2016	Breed labels on cards	Rescued	The South	Wantagh	Adoption	No	Westhampton	115.27
669	No label	Medium	White	Green	M	1	Puppy	Healthy	2	2019	Breed labels removed	Rescued	The South	Wantagh	Adoption	No	Manhattan	0.38
670	Label	Small	Black	Green	M	8	Juvenile	Healthy	6	2017	Breed labels on cards	Rescued	The South	Wantagh	Adoption	No	Manhattan	17.06
671	No label	Large	Black	Green	F	3	Puppy	Healthy	4	2018	Breed labels removed	Rescued	The South	Wantagh	Adoption	No	Westhampton	25.92
672	No label	Small	Brown	Red	M	48	Adult	Healthy	2	2018	Breed labels removed	Rescued	The South	Wantagh	Adoption	No	Manhattan	68.01
673	Label	Small	Black	Green	F	3	Puppy	Healthy	6	2016	Breed labels on cards	Rescued	The South	Wantagh	Adoption	No	Manhattan	37.08
674	No label	Large	Tan	Green	F	1	Puppy	Healthy	1	2019	Breed labels removed	Rescued	The South	Wantagh	Adoption	No	Westhampton	22
675	Label	Small	White	Green	F	1	Puppy	Healthy	3	2017	Breed labels on cards	Rescued	The South	Wantagh	Adoption	Yes	Wantagh	24.91
676	Label	Small	Black	Green	F	36	Adult	Healthy	12	2016	Breed labels on cards	Rescued	The South	Wantagh	Adoption	No	Manhattan	22.39
677	No label	Large	Brindle	Green	F	2	Puppy	Healthy	2	2018	Breed labels removed	Rescued	The South	Wantagh	Adoption	Yes	Manhattan	39.2
678	No label	Small	Brown	Yellow	F	36	Adult	Healthy	6	2019	Breed labels removed	Rescued	Outside Continental US	Wantagh	Adoption	No	Manhattan	0.22
679	No label	Large	White	Green	M	1	Puppy	Healthy	2	2019	Breed labels removed	Rescued	The South	Wantagh	Adoption	Yes	Westhampton	0.23
680	Label	Large	White	Green	M	1	Puppy	Healthy	3	2017	Breed labels on cards	Rescued	The South	Wantagh	Adoption	No	Manhattan	23.86
681	No label	Small	Brown	No color	M	1	Puppy	Healthy	1	2019	Breed labels removed	Rescued	The South	Wantagh	Adoption	No	Manhattan	27.04
682	No label	Large	Black	Green	F	1	Puppy	Healthy	1	2019	Breed labels removed	Rescued	The South	Wantagh	Adoption	No	Westhampton	22.12
683	No label	Medium	Black	Blue	F	8	Juvenile	Healthy	9	2018	Breed labels removed	Rescued	Outside Continental US	Wantagh	Adoption	No	Manhattan	19.91
684	No label	Medium	Brown	Green	F	1	Puppy	Healthy	2	2019	Breed labels removed	Rescued	The South	Wantagh	Adoption	No	Manhattan	0.14
685	No label	Large	Black	Green	F	1	Puppy	Healthy	1	2019	Breed labels removed	Rescued	The South	Wantagh	Adoption	No	Westhampton	23.98
686	Label	Medium	Tan	Yellow	F	24	Young Adult	Healthy	12	2016	Breed labels on cards	Rescued	The South	Wantagh	Adoption	No	Westhampton	35.17
687	No label	Large	Red	Blue	F	5	Puppy	Healthy	8	2018	Breed labels removed	Rescued	The South	Wantagh	Adoption	No	Westhampton	19.9
688	Label	Small	Tan	Green	F	3	Puppy	Healthy	4	2016	Breed labels on cards	Rescued	Outside Continental US	Wantagh	Adoption	No	Westhampton	24.16
689	No label	Large	Black	Green	F	2	Puppy	Healthy	2	2018	Breed labels removed	Rescued	The South	Wantagh	Adoption	Yes	Manhattan	28.16
690	Label	Small	Brown	Green	F	3	Puppy	Healthy	8	2016	Breed labels on cards	Rescued	The South	Wantagh	Adoption	No	Manhattan	27.13
691	Label	Small	Black	Yellow	F	24	Young Adult	Healthy	5	2016	Breed labels on cards	Rescued	The South	Wantagh	Adoption	No	Manhattan	22.17
692	No label	Small	Tan	Green	M	4	Puppy	Healthy	11	2018	Breed labels removed	Rescued	Outside Continental US	Wantagh	Adoption	Yes	Manhattan	9.08
693	Label	Small	Brown	Green	M	3	Puppy	Healthy	4	2017	Breed labels on cards	Rescued	The South	Wantagh	Adoption	No	Manhattan	31.97
694	No label	Small	Brindle	Green	F	9	Juvenile	Healthy	1	2019	Breed labels removed	Rescued	The South	Wantagh	Adoption	No	Westhampton	113.02
695	No label	Large	Black	Green	F	1	Puppy	Healthy	2	2019	Breed labels removed	Rescued	The South	Wantagh	Adoption	Yes	Westhampton	8.24
696	No label	Large	Brown	Green	F	1	Puppy	Healthy	1	2019	Breed labels removed	Rescued	The South	Wantagh	Adoption	No	Westhampton	24.05
697	No label	Medium	White	Green	M	3	Puppy	Healthy	7	2018	Breed labels removed	Rescued	The South	Wantagh	Adoption	Yes	Manhattan	13.09
698	No label	Medium	Brown	Yellow	M	3	Puppy	Healthy	7	2018	Breed labels removed	Rescued	The South	Wantagh	Adoption	Yes	Manhattan	13.11
699	Label	Large	Brown	Green	M	1	Puppy	Healthy	3	2017	Breed labels on cards	Rescued	The South	Wantagh	Adoption	No	Manhattan	24.03
700	Label	Medium	Brown	Green	M	3	Puppy	Healthy	6	2016	Breed labels on cards	Rescued	The South	Wantagh	Adoption	No	Manhattan	29.95
701	No label	Medium	Brown	Blue	F	12	Young Adult	Healthy	2	2019	Breed labels removed	Rescued	The South	Wantagh	Adoption	Yes	Manhattan	12.84
702	No label	Large	Black	Green	F	3	Puppy	Healthy	4	2018	Breed labels removed	Rescued	The South	Wantagh	Adoption	Yes	Manhattan	18.01
703	No label	Small	Tan	Yellow	F	84	Adult	Healthy	1	2019	Breed labels removed	Rescued	The South	Wantagh	Adoption	No	Manhattan	16.17
704	Label	Large	Black	Green	F	2	Puppy	Healthy	1	2017	Breed labels on cards	Rescued	The South	Wantagh	Adoption	No	Manhattan	13.96
705	No label	Medium	Red	No color	M	3	Puppy	Healthy	5	2019	Breed labels removed	Rescued	The South	Wantagh	Adoption	No	Manhattan	0.14
706	Label	Small	Brown	Green	M	36	Adult	Healthy	9	2016	Breed labels on cards	Rescued	The South	Wantagh	Adoption	No	Manhattan	30.31
707	No label	Large	Black	Green	F	3	Puppy	Healthy	7	2018	Breed labels removed	Rescued	The South	Wantagh	Adoption	No	Westhampton	47.15
708	No label	Medium	White	Green	M	4	Puppy	Healthy	1	2019	Breed labels removed	Rescued	The South	Wantagh	Adoption	Yes	Manhattan	16.1
709	Label	Small	Tan	Green	M	2	Puppy	Healthy	11	2016	Breed labels on cards	Rescued	The South	Wantagh	Adoption	No	Manhattan	34.07
710	Label	Small	White	Green	M	1	Puppy	Healthy	9	2016	Breed labels on cards	Rescued	The South	Wantagh	Adoption	No	Manhattan	30.12
711	No label	Large	Black	Green	M	1	Puppy	Healthy	1	2019	Breed labels removed	Rescued	The South	Wantagh	Adoption	No	Westhampton	17.1
712	No label	Medium	Brown	Green	F	2	Puppy	Healthy	2	2018	Breed labels removed	Rescued	The South	Wantagh	Adoption	Yes	Manhattan	40.06
713	No label	Small	White	Red	F	48	Adult	Healthy	6	2018	Breed labels removed	Rescued	California	Wantagh	Adoption	No	Manhattan	72.04
714	No label	Small	Tan	Yellow	F	24	Young Adult	Healthy	6	2018	Breed labels removed	Rescued	California	Wantagh	Adoption	No	Manhattan	26.14
715	No label	Large	Black	Green	F	1	Puppy	Healthy	1	2019	Breed labels removed	Rescued	The South	Wantagh	Adoption	No	Westhampton	23.16
716	No label	Medium	Black	Green	M	2	Puppy	Healthy	7	2018	Breed labels removed	Rescued	The South	Wantagh	Adoption	Yes	Manhattan	20
717	No label	Large	Brindle	Green	M	2	Puppy	Healthy	2	2018	Breed labels removed	Rescued	The South	Wantagh	Adoption	No	Westhampton	24.26
718	Label	Large	Black	Green	M	2	Puppy	Healthy	4	2017	Breed labels on cards	Rescued	The South	Wantagh	Adoption	Yes	Manhattan	14.26
719	No label	Medium	White	Green	M	3	Puppy	Healthy	7	2018	Breed labels removed	Rescued	The South	Wantagh	Adoption	Yes	Manhattan	13.03
720	Label	Medium	Brindle	No color	M	12	Young Adult	Healthy	3	2017	Breed labels on cards	Rescued	The South	Wantagh	Adoption	No	Manhattan	10.91
721	Label	Small	Brown	Green	M	1	Puppy	Healthy	3	2017	Breed labels on cards	Rescued	The South	Wantagh	Adoption	Yes	Wantagh	24.92
722	No label	Medium	Tan	Green	F	3	Puppy	Healthy	5	2019	Breed labels removed	Rescued	Outside Continental US	Wantagh	Adoption	No	Westhampton	0.03
723	No label	Large	Black	Green	M	2	Puppy	Healthy	2	2018	Breed labels removed	Rescued	The South	Wantagh	Adoption	No	Westhampton	43.02
724	Label	Medium	White	Green	M	2	Puppy	Healthy	1	2017	Breed labels on cards	Rescued	The South	Wantagh	Adoption	No	Westhampton	28.93
725	No label	Medium	Black	Green	M	5	Puppy	Healthy	12	2018	Breed labels removed	Rescued	Outside Continental US	Wantagh	Adoption	No	Manhattan	10.82
726	Label	Small	Black	Green	M	2	Puppy	Healthy	7	2016	Breed labels on cards	Rescued	The South	Wantagh	Adoption	No	Westhampton	21.05
727	Label	Small	Black	Green	M	3	Puppy	Healthy	6	2016	Breed labels on cards	Rescued	The South	Wantagh	Adoption	No	Manhattan	38.12
728	Label	Large	Black	Yellow	M	17	Young Adult	Healthy	11	2016	Breed labels on cards	Rescued	The South	Wantagh	Adoption	No	Westhampton	57.12
729	No label	Small	White	Green	F	4	Puppy	Healthy	5	2018	Breed labels removed	Rescued	The South	Wantagh	Adoption	Yes	Manhattan	23.01
730	Label	Large	Brindle	Green	F	1	Puppy	Healthy	3	2017	Breed labels on cards	Rescued	The South	Wantagh	Adoption	No	Manhattan	23.93
731	No label	Small	Black	Yellow	M	7	Juvenile	Healthy	8	2018	Breed labels removed	Rescued	California	Wantagh	Adoption	Yes	Manhattan	11
732	No label	Large	Brown	Yellow	F	2	Puppy	Healthy	5	2018	Breed labels removed	Rescued	Outside Continental US	Wantagh	Adoption	No	Westhampton	43.14
733	Label	Small	Black	Green	M	36	Adult	Healthy	9	2016	Breed labels on cards	Rescued	The South	Wantagh	Adoption	No	Manhattan	26.28
734	Label	Small	Brown	Yellow	M	60	Adult	Healthy	1	2017	Breed labels on cards	Rescued	The South	Wantagh	Adoption	No	Manhattan	118.19
735	No label	Medium	Black	Blue	M	12	Young Adult	Healthy	4	2019	Breed labels removed	Rescued	The South	Wantagh	Adoption	No	Westhampton	15.05
736	No label	Large	Tan	Green	M	1	Puppy	Healthy	6	2019	Breed labels removed	Rescued	The South	Wantagh	Adoption	No	Westhampton	0.27
737	No label	Large	White	Green	F	4	Puppy	Healthy	2	2019	Breed labels removed	Rescued	The South	Wantagh	Adoption	No	Westhampton	16.17
738	Label	Small	Blonde	Blue	F	12	Young Adult	Healthy	10	2016	Breed labels on cards	Rescued	The South	Wantagh	Adoption	No	Westhampton	38.9
739	No label	Large	Black	No color	F	4	Puppy	Healthy	5	2018	Breed labels removed	Rescued	The South	Wantagh	Adoption	No	Manhattan	34.12
740	No label	Small	Tan	Blue	F	17	Young Adult	Healthy	2	2019	Breed labels removed	Rescued	The South	Wantagh	Adoption	No	Manhattan	7.9
741	No label	Small	Brown	Green	F	24	Young Adult	Healthy	2	2019	Breed labels removed	Rescued	The South	Wantagh	Adoption	No	Manhattan	0.23
742	No label	Small	Red	Green	M	1	Puppy	Healthy	4	2019	Breed labels removed	Rescued	The South	Wantagh	Adoption	No	Manhattan	15.92
743	Label	Large	Black	Green	M	2	Puppy	Healthy	1	2017	Breed labels on cards	Rescued	The South	Wantagh	Adoption	No	Manhattan	13.1
744	Label	Small	Brown	Green	M	2	Puppy	Healthy	4	2016	Breed labels on cards	Rescued	The South	Wantagh	Adoption	No	Westhampton	33.18
745	Label	Large	Black	Yellow	M	60	Adult	Healthy	3	2017	Breed labels on cards	Rescued	The South	Wantagh	Adoption	No	Manhattan	17.1
746	No label	Small	Brown	Yellow	M	12	Young Adult	Healthy	8	2018	Breed labels removed	Rescued	California	Wantagh	Adoption	No	Manhattan	18.14
747	No label	Small	Black	Green	F	7	Juvenile	Healthy	2	2018	Breed labels removed	Rescued	The South	Wantagh	Adoption	No	Manhattan	32.19
748	No label	Small	White	Blue	F	24	Young Adult	Healthy	8	2018	Breed labels removed	Rescued	California	Wantagh	Adoption	No	Manhattan	21.13
749	No label	Small	Black	Green	F	24	Young Adult	Healthy	2	2018	Breed labels removed	Rescued	Outside Continental US	Wantagh	Adoption	No	Manhattan	29.17
750	Label	Small	Brindle	Yellow	F	2	Puppy	Healthy	11	2016	Breed labels on cards	Rescued	The South	Wantagh	Adoption	No	Manhattan	49.2
751	No label	Small	Grey	Green	M	3	Puppy	Healthy	1	2019	Breed labels removed	Rescued	The South	Wantagh	Adoption	No	Manhattan	35.89
752	No label	Large	Brown	No color	M	0	Puppy	Healthy	4	2019	Breed labels removed	Rescued	The South	Wantagh	Adoption	No	Manhattan	71.14
753	Label	Large	Black	No color	M	3	Puppy	Healthy	6	2016	Breed labels on cards	Rescued	The South	Wantagh	Adoption	No	Manhattan	24.02
754	Label	Large	Blonde	Yellow	M	24	Young Adult	Healthy	10	2016	Breed labels on cards	Rescued	The South	Wantagh	Adoption	No	Westhampton	33.82
755	No label	Small	Black	Yellow	M	24	Young Adult	Healthy	10	2018	Breed labels removed	Rescued	The South	Wantagh	Adoption	No	Manhattan	31.08
756	Label	Medium	Black	No color	M	24	Young Adult	Healthy	10	2016	Breed labels on cards	Rescued	The South	Wantagh	Adoption	No	Manhattan	28.05
757	No label	Medium	Tan	Blue	F	5	Puppy	Healthy	1	2019	Breed labels removed	Rescued	The South	Wantagh	Adoption	No	Manhattan	24.05
758	Label	Small	Brown	Yellow	F	36	Adult	Healthy	9	2016	Breed labels on cards	Rescued	The South	Wantagh	Adoption	No	Manhattan	59.95
759	No label	Medium	Black	Green	F	3	Puppy	Healthy	7	2018	Breed labels removed	Rescued	The South	Wantagh	Adoption	Yes	Manhattan	13.07
760	No label	Small	White	Yellow	M	13	Young Adult	Healthy	6	2018	Breed labels removed	Rescued	California	Wantagh	Adoption	No	Manhattan	23.2
761	Label	Small	Brown	Yellow	F	24	Young Adult	Healthy	3	2017	Breed labels on cards	Rescued	The South	Wantagh	Adoption	No	Manhattan	38.07
762	Label	Medium	Brown	Green	F	1	Puppy	Healthy	4	2017	Breed labels on cards	Rescued	The South	Wantagh	Adoption	Yes	Westhampton	49.18
763	No label	Small	Brindle	Green	M	60	Adult	Healthy	7	2018	Breed labels removed	Rescued	The South	Wantagh	Adoption	Yes	Manhattan	34.26
764	No label	Medium	Grey	Green	M	36	Adult	Healthy	11	2018	Breed labels removed	Rescued	The South	Wantagh	Adoption	Yes	Wantagh	16.14
765	No label	Small	Tan	Yellow	M	24	Young Adult	Healthy	8	2018	Breed labels removed	Rescued	California	Wantagh	Adoption	Yes	Manhattan	11.02
766	No label	Large	Black	No color	F	2	Puppy	Healthy	3	2018	Breed labels removed	Rescued	Outside Continental US	Wantagh	Adoption	No	Westhampton	23.94
767	Label	Small	Tan	Green	M	3	Puppy	Healthy	8	2016	Breed labels on cards	Rescued	The South	Wantagh	Adoption	No	Westhampton	25.05
768	No label	Large	Brindle	Yellow	M	24	Young Adult	Healthy	9	2018	Breed labels removed	Rescued	Tri-State Area	Wantagh	Adoption	No	Westhampton	32.26
769	Label	Small	Tan	Green	M	2	Puppy	Healthy	11	2016	Breed labels on cards	Rescued	The South	Wantagh	Adoption	No	Manhattan	30.17
770	No label	Small	White	Yellow	F	13	Young Adult	Healthy	6	2018	Breed labels removed	Rescued	California	Wantagh	Adoption	No	Manhattan	24.07
771	No label	Medium	Black	Blue	F	6	Puppy	Healthy	12	2018	Breed labels removed	Rescued	Tri-State Area	Wantagh	Adoption	No	Manhattan	21.13
772	No label	Medium	Black	Yellow	F	24	Young Adult	Healthy	5	2019	Breed labels removed	Rescued	The South	Wantagh	Adoption	No	Westhampton	0.15
773	No label	Small	White	Yellow	M	12	Young Adult	Healthy	1	2019	Breed labels removed	Rescued	The South	Wantagh	Adoption	No	Manhattan	15.25
774	No label	Medium	Brown	Yellow	M	12	Young Adult	Healthy	12	2018	Breed labels removed	Rescued	The South	Wantagh	Adoption	No	Manhattan	24.1
775	No label	Medium	Brown	Yellow	F	8	Juvenile	Healthy	2	2019	Breed labels removed	Rescued	The South	Wantagh	Adoption	No	Westhampton	9.09
776	No label	Small	Black	Yellow	F	12	Young Adult	Healthy	1	2019	Breed labels removed	Rescued	The South	Wantagh	Adoption	No	Manhattan	16.92
777	No label	Medium	Brindle	Yellow	F	35	Young Adult	Healthy	11	2018	Breed labels removed	Rescued	The South	Wantagh	Adoption	No	Manhattan	24.18
778	No label	Small	Tan	Green	F	2	Puppy	Healthy	2	2019	Breed labels removed	Rescued	Outside Continental US	Wantagh	Adoption	No	Manhattan	13.06
779	Label	Medium	Brown	Yellow	F	24	Young Adult	Healthy	4	2016	Breed labels on cards	Rescued	The South	Wantagh	Adoption	No	Manhattan	73.15
780	No label	Small	Brown	Green	M	1	Puppy	Healthy	4	2019	Breed labels removed	Rescued	The South	Wantagh	Adoption	No	Manhattan	16.04
781	No label	Small	Black	Green	F	24	Young Adult	Healthy	10	2018	Breed labels removed	Rescued	Tri-State Area	Wantagh	Adoption	No	Manhattan	21.78
782	No label	Large	Red	Blue	F	24	Young Adult	Healthy	8	2018	Breed labels removed	Rescued	The South	Wantagh	Adoption	No	Westhampton	30.08
783	No label	Medium	Tan	Yellow	F	36	Adult	Healthy	4	2019	Breed labels removed	Rescued	Outside Continental US	Wantagh	Adoption	No	Manhattan	12.87
784	Label	Small	Tan	Green	F	2	Puppy	Healthy	5	2016	Breed labels on cards	Rescued	The South	Wantagh	Adoption	No	Manhattan	23
785	No label	Small	Tan	Green	M	1	Puppy	Healthy	3	2019	Breed labels removed	Rescued	The South	Wantagh	Adoption	No	Manhattan	12.04
786	No label	Large	Brown	Green	F	3	Puppy	Healthy	7	2018	Breed labels removed	Rescued	The South	Wantagh	Adoption	Yes	Westhampton	35.97
787	Label	Medium	Brown	Yellow	M	24	Young Adult	Healthy	8	2016	Breed labels on cards	Rescued	The South	Wantagh	Adoption	No	Westhampton	60.14
788	No label	Large	White	Red	F	18	Young Adult	Healthy	3	2018	Breed labels removed	Rescued	The South	Wantagh	Adoption	No	Manhattan	137.07
789	Label	Medium	Tan	Green	F	8	Juvenile	Healthy	11	2016	Breed labels on cards	Rescued	The South	Wantagh	Adoption	No	Manhattan	22.12
790	Label	Small	Blonde	Yellow	F	36	Adult	Healthy	9	2016	Breed labels on cards	Rescued	The South	Wantagh	Adoption	No	Manhattan	38.02
791	No label	Large	Tan	Green	M	1	Puppy	Healthy	1	2019	Breed labels removed	Rescued	The South	Wantagh	Adoption	No	Westhampton	15.89
792	Label	Medium	Black	Yellow	M	24	Young Adult	Healthy	6	2017	Breed labels on cards	Rescued	The South	Wantagh	Adoption	No	Westhampton	30.84
793	Label	Medium	Tan	Yellow	M	9	Juvenile	Healthy	12	2016	Breed labels on cards	Rescued	The South	Wantagh	Adoption	No	Westhampton	26.19
794	No label	Small	Black	Blue	M	7	Juvenile	Healthy	2	2018	Breed labels removed	Rescued	The South	Wantagh	Adoption	No	Manhattan	25.14
795	No label	Large	Brown	Blue	M	12	Young Adult	Healthy	1	2019	Breed labels removed	Rescued	The South	Wantagh	Adoption	No	Manhattan	23
796	Label	Small	Black	Green	M	6	Puppy	Healthy	7	2016	Breed labels on cards	Rescued	The South	Wantagh	Adoption	No	Manhattan	11.06
797	Label	Small	Grey	Green	M	24	Young Adult	Healthy	4	2017	Breed labels on cards	Owner Surrender	NYC	Manhattan	Adoption	No	Manhattan	11.86
798	No label	Medium	Brown	Green	M	3	Puppy	Healthy	12	2018	Breed labels removed	Rescued	Tri-State Area	Wantagh	Adoption	Yes	Wantagh	12.99
799	No label	Small	White	No color	M	0	Puppy	Healthy	5	2019	Breed labels removed	Rescued	The South	Wantagh	Adoption	No	Manhattan	50.42
800	No label	Small	Brown	No color	M	1	Puppy	Healthy	4	2019	Breed labels removed	Rescued	The South	Wantagh	Adoption	Yes	Manhattan	29.99
801	No label	Small	Black	Blue	M	6	Puppy	Healthy	3	2019	Breed labels removed	Rescued	The South	Wantagh	Adoption	No	Manhattan	40.14
802	No label	Small	White	No color	F	1	Puppy	Healthy	4	2019	Breed labels removed	Rescued	The South	Wantagh	Adoption	Yes	Manhattan	30.05
803	Label	Medium	Black	Green	F	12	Young Adult	Healthy	4	2016	Breed labels on cards	Rescued	The South	Wantagh	Adoption	No	Manhattan	34.05
804	No label	Small	White	No color	M	1	Puppy	Healthy	4	2019	Breed labels removed	Rescued	The South	Wantagh	Adoption	Yes	Manhattan	30.02
805	No label	Small	Brown	Red	M	48	Adult	Healthy	4	2018	Breed labels removed	Rescued	The South	Wantagh	Adoption	No	Manhattan	33.01
806	No label	Large	Brown	Green	M	2	Puppy	Healthy	5	2019	Breed labels removed	Rescued	The South	Wantagh	Adoption	Yes	Manhattan	10.06
807	No label	Small	White	Green	M	132	Senior	Healthy	4	2019	Breed labels removed	Rescued	The South	Wantagh	Adoption	No	Manhattan	39.93
808	No label	Small	Brown	No color	M	1	Puppy	Healthy	4	2019	Breed labels removed	Rescued	The South	Wantagh	Adoption	No	Manhattan	24.18
809	No label	Medium	Black	Blue	F	5	Puppy	Healthy	11	2018	Breed labels removed	Rescued	Outside Continental US	Wantagh	Adoption	No	Manhattan	13.1
810	No label	Medium	White	Green	F	1	Puppy	Healthy	4	2019	Breed labels removed	Rescued	The South	Wantagh	Adoption	No	Westhampton	26.11
811	Label	Small	White	Yellow	F	24	Young Adult	Healthy	10	2016	Breed labels on cards	Rescued	Outside Continental US	Wantagh	Adoption	No	Manhattan	53.07
812	Label	Small	White	Green	F	24	Young Adult	Healthy	2	2017	Breed labels on cards	Rescued	The South	Wantagh	Adoption	No	Manhattan	47.18
813	No label	Small	White	No color	M	1	Puppy	Healthy	4	2019	Breed labels removed	Rescued	The South	Wantagh	Adoption	Yes	Manhattan	30.16
814	No label	Medium	Brown	Yellow	F	6	Puppy	Healthy	3	2019	Breed labels removed	Rescued	The South	Wantagh	Adoption	No	Westhampton	25.97
815	Label	Small	White	Yellow	F	95	Adult	Not Healthy	3	2016	Breed labels on cards	Rescued	Outside Continental US	Wantagh	Adoption	No	Manhattan	52.35
816	No label	Small	Brown	Yellow	F	24	Young Adult	Healthy	4	2019	Breed labels removed	Rescued	The South	Wantagh	Adoption	No	Manhattan	27.98
817	Label	Small	Brown	Green	M	2	Puppy	Healthy	1	2017	Breed labels on cards	Rescued	The South	Wantagh	Adoption	No	Westhampton	41.12
818	No label	Large	White	Blue	M	17	Young Adult	Healthy	9	2018	Breed labels removed	Rescued	Tri-State Area	Wantagh	Adoption	No	Westhampton	18.18
819	No label	Medium	Tan	Yellow	M	48	Adult	Healthy	12	2018	Breed labels removed	Rescued	Outside Continental US	Wantagh	Adoption	No	Manhattan	45.02
820	No label	Large	Tan	Blue	M	3	Puppy	Healthy	4	2019	Breed labels removed	Rescued	The South	Wantagh	Adoption	No	Manhattan	16
821	Label	Medium	Blonde	Green	M	2	Puppy	Healthy	4	2017	Breed labels on cards	Rescued	The South	Wantagh	Adoption	No	Westhampton	26.28
822	Label	Small	Black	Green	M	1	Puppy	Healthy	4	2016	Breed labels on cards	Rescued	Outside Continental US	Wantagh	Adoption	Yes	Wantagh	24.08
823	No label	Medium	White	Blue	F	4	Puppy	Healthy	5	2018	Breed labels removed	Rescued	The South	Wantagh	Adoption	No	Westhampton	65.07
824	No label	Small	Brown	No color	F	0	Puppy	Healthy	5	2019	Breed labels removed	Rescued	The South	Wantagh	Adoption	No	Manhattan	51.15
825	No label	Small	Black	Green	F	72	Adult	Healthy	8	2018	Breed labels removed	Rescued	The South	Wantagh	Adoption	No	Manhattan	17.19
826	No label	Medium	Brown	Blue	M	4	Puppy	Healthy	3	2018	Breed labels removed	Rescued	The South	Wantagh	Adoption	No	Manhattan	33.28
827	No label	Small	Black	Green	M	1	Puppy	Healthy	1	2019	Breed labels removed	Rescued	The South	Wantagh	Adoption	No	Manhattan	21.01
828	No label	Small	Black	Blue	F	5	Puppy	Healthy	9	2018	Breed labels removed	Rescued	Outside Continental US	Wantagh	Adoption	No	Manhattan	30.09
829	No label	Large	Tan	Blue	M	3	Puppy	Healthy	4	2019	Breed labels removed	Rescued	The South	Wantagh	Adoption	No	Manhattan	10.01
830	No label	Small	Black	Green	M	4	Puppy	Healthy	3	2019	Breed labels removed	Rescued	Outside Continental US	Wantagh	Adoption	No	Manhattan	17.11
831	Label	Medium	Brown	Green	M	2	Puppy	Healthy	4	2017	Breed labels on cards	Rescued	The South	Wantagh	Adoption	Yes	Westhampton	38.97
832	Label	Medium	Brown	Green	M	4	Puppy	Healthy	6	2016	Breed labels on cards	Rescued	The South	Wantagh	Adoption	No	Westhampton	35.93
833	No label	Large	Black	Blue	M	2	Puppy	Healthy	9	2018	Breed labels removed	Rescued	The South	Wantagh	Adoption	No	Westhampton	10.87
834	Label	Small	White	Green	M	2	Puppy	Healthy	11	2016	Breed labels on cards	Rescued	The South	Wantagh	Adoption	No	Manhattan	45.96
835	Label	Small	White	Green	F	2	Puppy	Healthy	1	2017	Breed labels on cards	Rescued	The South	Wantagh	Adoption	No	Westhampton	41.21
836	No label	Small	Brown	Yellow	M	12	Young Adult	Healthy	6	2018	Breed labels removed	Rescued	California	Wantagh	Adoption	No	Westhampton	33.11
837	Label	Small	Brown	Green	F	1	Puppy	Healthy	5	2016	Breed labels on cards	Rescued	The South	Wantagh	Adoption	No	Manhattan	31.25
838	Label	Medium	Black	Green	F	1	Puppy	Healthy	4	2017	Breed labels on cards	Rescued	The South	Wantagh	Adoption	No	Manhattan	48.28
839	No label	Large	Brindle	Green	M	3	Puppy	Healthy	3	2018	Breed labels removed	Rescued	The South	Wantagh	Adoption	No	Manhattan	33.26
840	No label	Small	Tan	Green	M	12	Young Adult	Healthy	6	2018	Breed labels removed	Rescued	California	Wantagh	Adoption	No	Manhattan	21.13
841	Label	Small	Brown	Yellow	M	24	Young Adult	Healthy	7	2016	Breed labels on cards	Rescued	The South	Wantagh	Adoption	No	Manhattan	35.01
842	Label	Medium	Brown	Green	M	4	Puppy	Healthy	7	2016	Breed labels on cards	Rescued	The South	Wantagh	Adoption	No	Westhampton	39.17
843	No label	Small	Tan	Green	M	12	Young Adult	Healthy	4	2019	Breed labels removed	Rescued	California	Wantagh	Adoption	No	Westhampton	4.85
844	Label	Small	Black	No color	M	24	Young Adult	Healthy	7	2016	Breed labels on cards	Rescued	The South	Wantagh	Adoption	No	Manhattan	17.13
845	No label	Medium	Brown	Red	M	36	Adult	Healthy	6	2019	Breed labels removed	Rescued	The South	Wantagh	Adoption	No	Westhampton	22
846	Label	Small	Black	Green	M	2	Puppy	Not Healthy	2	2016	Breed labels on cards	Rescued	The South	Wantagh	Adoption	No	Westhampton	27.31
847	Label	Small	Brown	Green	M	2	Puppy	Healthy	1	2017	Breed labels on cards	Rescued	The South	Wantagh	Adoption	No	Westhampton	32.16
848	No label	Medium	Black	Blue	M	5	Puppy	Healthy	10	2018	Breed labels removed	Rescued	Tri-State Area	Wantagh	Adoption	No	Manhattan	60.02
849	No label	Small	Black	Green	F	4	Puppy	Healthy	11	2018	Breed labels removed	Rescued	Outside Continental US	Wantagh	Adoption	No	Manhattan	15.02
850	Label	Small	Black	Green	F	2	Puppy	Healthy	3	2017	Breed labels on cards	Rescued	The South	Wantagh	Adoption	Yes	Manhattan	31.93
851	Label	Small	Brown	No color	F	2	Puppy	Healthy	9	2016	Breed labels on cards	Rescued	The South	Wantagh	Adoption	No	Manhattan	21.07
852	Label	Small	Brown	Green	F	2	Puppy	Healthy	5	2016	Breed labels on cards	Rescued	The South	Wantagh	Adoption	No	Manhattan	81.01
853	No label	Medium	Black	Yellow	M	8	Juvenile	Healthy	4	2019	Breed labels removed	Rescued	The South	Wantagh	Adoption	No	Manhattan	14.18
854	No label	Small	Tan	Green	M	3	Puppy	Healthy	5	2019	Breed labels removed	Rescued	Outside Continental US	Wantagh	Adoption	No	Manhattan	0.05
855	Label	Medium	Brown	Green	M	2	Puppy	Healthy	3	2017	Breed labels on cards	Rescued	The South	Wantagh	Adoption	No	Westhampton	17.89
856	Label	Small	Brown	Green	M	1	Puppy	Healthy	5	2016	Breed labels on cards	Rescued	The South	Wantagh	Adoption	No	Westhampton	49.04
857	Label	Medium	Black	Green	M	2	Puppy	Not Healthy	2	2016	Breed labels on cards	Rescued	The South	Wantagh	Adoption	No	Westhampton	45.2
858	No label	Large	Brown	Green	M	3	Puppy	Healthy	3	2018	Breed labels removed	Rescued	The South	Wantagh	Adoption	No	Manhattan	36.1
859	No label	Medium	Tan	Green	M	6	Puppy	Healthy	3	2019	Breed labels removed	Rescued	The South	Wantagh	Adoption	No	Manhattan	8.33
860	Label	Large	Black	Green	F	2	Puppy	Healthy	3	2017	Breed labels on cards	Rescued	The South	Wantagh	Adoption	Yes	Manhattan	32
861	Label	Small	Brown	No color	F	7	Juvenile	Healthy	4	2017	Breed labels on cards	Rescued	The South	Wantagh	Adoption	No	Manhattan	14.3
862	No label	Small	White	Blue	F	48	Adult	Healthy	1	2019	Breed labels removed	Rescued	The South	Wantagh	Adoption	No	Manhattan	9.9
863	Label	Medium	Blonde	Green	M	2	Puppy	Healthy	4	2017	Breed labels on cards	Rescued	The South	Wantagh	Adoption	Yes	Westhampton	29.12
864	Label	Small	Brown	Green	M	2	Puppy	Not Healthy	2	2016	Breed labels on cards	Rescued	The South	Wantagh	Adoption	No	Westhampton	30.09
865	No label	Small	White	Blue	M	36	Adult	Healthy	1	2019	Breed labels removed	Rescued	The South	Wantagh	Adoption	No	Manhattan	8.95
866	Label	Small	Brown	Green	M	1	Puppy	Healthy	5	2016	Breed labels on cards	Rescued	The South	Wantagh	Adoption	No	Westhampton	36.21
867	No label	Large	Black	Yellow	M	36	Adult	Healthy	2	2018	Breed labels removed	Rescued	The South	Wantagh	Adoption	No	Westhampton	67.18
868	Label	Medium	Black	Red	M	12	Young Adult	Not Healthy	2	2016	Breed labels on cards	Rescued	The South	Wantagh	Adoption	No	Manhattan	250.23
869	Label	Medium	Blonde	Green	M	2	Puppy	Healthy	4	2017	Breed labels on cards	Rescued	The South	Wantagh	Adoption	Yes	Westhampton	29.11
870	Label	Small	Black	Green	M	2	Puppy	Healthy	3	2017	Breed labels on cards	Rescued	The South	Wantagh	Adoption	No	Manhattan	29.2
871	Label	Small	Tan	Green	M	24	Young Adult	Healthy	9	2016	Breed labels on cards	Rescued	The South	Wantagh	Adoption	Yes	Manhattan	30.11
872	No label	Small	Brown	No color	M	2	Puppy	Healthy	12	2018	Breed labels removed	Rescued	Tri-State Area	Wantagh	Adoption	Yes	Wantagh	13.08
873	No label	Medium	White	Blue	F	48	Adult	Healthy	6	2019	Breed labels removed	Rescued	The South	Wantagh	Adoption	No	Westhampton	33
874	Label	Medium	Black	Green	F	99	Senior	Healthy	3	2017	Breed labels on cards	Owner Surrender	Tri-State Area	Westhampton	Adoption	No	Westhampton	57.85
875	Label	Medium	Brown	Green	F	2	Puppy	Not Healthy	2	2016	Breed labels on cards	Rescued	The South	Wantagh	Adoption	No	Westhampton	33.15
876	No label	Large	Brindle	Green	M	2	Puppy	Healthy	3	2018	Breed labels removed	Rescued	The South	Wantagh	Adoption	No	Westhampton	26.29
877	Label	Small	Brown	Green	F	1	Puppy	Healthy	4	2017	Breed labels on cards	Rescued	The South	Wantagh	Adoption	No	Manhattan	49.22
878	No label	Small	White	Green	F	3	Puppy	Healthy	7	2018	Breed labels removed	Rescued	The South	Wantagh	Adoption	No	Wantagh	35.14
879	No label	Medium	Black	No color	M	3	Puppy	Healthy	6	2019	Breed labels removed	Rescued	The South	Wantagh	Adoption	Yes	Manhattan	8.88
880	Label	Small	Brown	Green	M	1	Puppy	Healthy	5	2016	Breed labels on cards	Rescued	The South	Wantagh	Adoption	No	Manhattan	34.2
881	No label	Medium	Black	Blue	M	8	Juvenile	Healthy	5	2018	Breed labels removed	Rescued	Outside Continental US	Wantagh	Adoption	Yes	Wantagh	11.96
882	Label	Medium	Brown	No color	M	2	Puppy	Healthy	4	2017	Breed labels on cards	Rescued	The South	Wantagh	Adoption	No	Westhampton	47.12
883	Label	Small	Brown	Green	F	2	Puppy	Healthy	1	2017	Breed labels on cards	Rescued	The South	Wantagh	Adoption	No	Westhampton	35.08
884	Label	Small	Tan	Green	F	12	Young Adult	Healthy	6	2017	Breed labels on cards	Rescued	The South	Wantagh	Adoption	No	Manhattan	19.06
885	No label	Small	Red	Green	M	8	Juvenile	Healthy	6	2018	Breed labels removed	Rescued	California	Wantagh	Adoption	No	Manhattan	23.9
886	No label	Small	Black	Blue	M	36	Adult	Healthy	2	2018	Breed labels removed	Rescued	The South	Wantagh	Adoption	No	Manhattan	18.99
887	No label	Small	Tan	Green	F	3	Puppy	Healthy	6	2018	Breed labels removed	Rescued	California	Wantagh	Adoption	No	Manhattan	37.94
888	Label	Medium	Brown	Yellow	M	9	Juvenile	Healthy	2	2017	Breed labels on cards	Rescued	The South	Wantagh	Adoption	No	Manhattan	34.04
889	Label	Small	Brown	Green	M	1	Puppy	Healthy	5	2016	Breed labels on cards	Rescued	The South	Wantagh	Adoption	No	Manhattan	33.07
890	Label	Medium	Brown	Yellow	F	4	Puppy	Healthy	4	2017	Breed labels on cards	Rescued	The South	Wantagh	Adoption	Yes	Westhampton	23.94
891	No label	Small	Tan	Blue	M	96	Senior	Healthy	11	2018	Breed labels removed	Rescued	The South	Wantagh	Adoption	No	Manhattan	25.1
892	Label	Small	Black	Green	F	12	Young Adult	Healthy	7	2016	Breed labels on cards	Rescued	The South	Wantagh	Adoption	No	Manhattan	31.05
893	No label	Medium	Tan	Blue	F	3	Puppy	Healthy	8	2018	Breed labels removed	Rescued	The South	Wantagh	Adoption	Yes	Manhattan	19.09
894	Label	Small	Black	No color	F	12	Young Adult	Healthy	7	2016	Breed labels on cards	Rescued	The South	Wantagh	Adoption	No	Manhattan	25.09
895	No label	Medium	Black	No color	M	3	Puppy	Healthy	5	2019	Breed labels removed	Rescued	Outside Continental US	Wantagh	Adoption	No	Manhattan	0.19
896	No label	Large	White	No color	F	3	Puppy	Healthy	8	2018	Breed labels removed	Rescued	The South	Wantagh	Adoption	No	Westhampton	37.95
897	No label	Medium	Brown	Yellow	F	18	Young Adult	Healthy	11	2018	Breed labels removed	Rescued	The South	Wantagh	Adoption	No	Westhampton	17.05
898	No label	Medium	Red	Blue	M	12	Young Adult	Healthy	2	2019	Breed labels removed	Rescued	The South	Wantagh	Adoption	Yes	Manhattan	12.87
899	No label	Medium	Brown	Blue	M	12	Young Adult	Healthy	6	2019	Breed labels removed	Rescued	The South	Wantagh	Adoption	No	Manhattan	11.77
900	No label	Small	White	Green	M	1	Puppy	Healthy	4	2019	Breed labels removed	Rescued	The South	Wantagh	Adoption	Yes	Manhattan	16
901	No label	Medium	Tan	Green	M	1	Puppy	Healthy	4	2019	Breed labels removed	Rescued	The South	Wantagh	Adoption	No	Manhattan	8.2
902	No label	Small	White	Yellow	M	11	Juvenile	Healthy	5	2018	Breed labels removed	Rescued	The South	Wantagh	Adoption	No	Westhampton	19.92
903	No label	Medium	Brindle	No color	F	1	Puppy	Healthy	1	2019	Breed labels removed	Rescued	The South	Wantagh	Adoption	Yes	Manhattan	15.88
904	Label	Small	Brown	Green	M	2	Puppy	Healthy	8	2016	Breed labels on cards	Rescued	The South	Wantagh	Adoption	Yes	Wantagh	17.02
905	No label	Large	Tan	Green	F	3	Puppy	Healthy	4	2019	Breed labels removed	Rescued	Outside Continental US	Wantagh	Adoption	No	Westhampton	0.37
906	No label	Medium	Tan	Green	F	1	Puppy	Healthy	4	2019	Breed labels removed	Rescued	The South	Wantagh	Adoption	No	Manhattan	8.21
907	Label	Small	Black	Green	F	1	Puppy	Healthy	11	2016	Breed labels on cards	Rescued	The South	Wantagh	Adoption	No	Manhattan	52.2
908	Label	Medium	Brindle	Green	F	5	Puppy	Not Healthy	3	2016	Breed labels on cards	Rescued	Outside Continental US	Wantagh	Adoption	No	Westhampton	45.04
909	Label	Medium	Tan	Yellow	M	4	Puppy	Healthy	6	2017	Breed labels on cards	Rescued	Outside Continental US	Wantagh	Adoption	No	Manhattan	14.11
910	No label	Small	Tan	Yellow	M	24	Young Adult	Healthy	12	2018	Breed labels removed	Rescued	Outside Continental US	Wantagh	Adoption	No	Manhattan	57.31
911	No label	Medium	Tan	Yellow	F	4	Puppy	Healthy	4	2019	Breed labels removed	Rescued	Outside Continental US	Wantagh	Adoption	No	Westhampton	31.94
912	Label	Small	Black	Green	F	1	Puppy	Healthy	11	2016	Breed labels on cards	Rescued	The South	Wantagh	Adoption	Yes	Westhampton	38.95
913	No label	Large	Brindle	Green	M	1	Puppy	Healthy	1	2019	Breed labels removed	Rescued	The South	Wantagh	Adoption	No	Westhampton	16.84
914	Label	Medium	Brown	Green	M	2	Puppy	Healthy	6	2016	Breed labels on cards	Rescued	The South	Wantagh	Adoption	No	Westhampton	27.09
915	No label	Small	Tan	Yellow	F	48	Adult	Healthy	5	2019	Breed labels removed	Rescued	Outside Continental US	Wantagh	Adoption	No	Manhattan	9.08
916	Label	Small	Black	Green	F	1	Puppy	Healthy	11	2016	Breed labels on cards	Rescued	The South	Wantagh	Adoption	Yes	Westhampton	38.97
917	Label	Small	Brown	Green	F	4	Puppy	Healthy	12	2016	Breed labels on cards	Rescued	The South	Wantagh	Adoption	No	Westhampton	16.19
918	No label	Small	Black	Yellow	F	5	Puppy	Healthy	5	2018	Breed labels removed	Rescued	The South	Wantagh	Adoption	No	Manhattan	48.12
919	No label	Large	Brown	Green	F	1	Puppy	Healthy	1	2019	Breed labels removed	Rescued	The South	Wantagh	Adoption	No	Westhampton	15.85
920	Label	Medium	Brown	Green	M	2	Puppy	Healthy	6	2016	Breed labels on cards	Rescued	The South	Wantagh	Adoption	No	Westhampton	17.02
921	No label	Medium	Tan	Yellow	F	12	Young Adult	Healthy	11	2018	Breed labels removed	Rescued	The South	Wantagh	Adoption	No	Manhattan	27.05
922	Label	Medium	Black	Yellow	F	2	Puppy	Healthy	6	2016	Breed labels on cards	Rescued	The South	Wantagh	Adoption	No	Manhattan	9.07
923	No label	Small	Tan	Green	F	2	Puppy	Healthy	2	2018	Breed labels removed	Rescued	Outside Continental US	Wantagh	Adoption	No	Manhattan	35.66
924	No label	Small	Tan	Green	M	2	Puppy	Healthy	2	2018	Breed labels removed	Rescued	Outside Continental US	Wantagh	Adoption	No	Manhattan	35.89
925	Label	Small	Brown	Green	M	3	Puppy	Healthy	9	2016	Breed labels on cards	Rescued	Outside Continental US	Wantagh	Adoption	No	Manhattan	74.77
926	Label	Small	Brown	Green	F	3	Puppy	Healthy	12	2016	Breed labels on cards	Rescued	The South	Wantagh	Adoption	No	Westhampton	42.08
927	No label	Medium	Brown	Blue	F	8	Juvenile	Healthy	8	2018	Breed labels removed	Rescued	The South	Wantagh	Adoption	No	Manhattan	22.96
928	Label	Small	Brown	Green	F	2	Puppy	Healthy	8	2016	Breed labels on cards	Rescued	The South	Wantagh	Adoption	Yes	Wantagh	17
929	Label	Medium	Tan	Green	F	24	Young Adult	Healthy	10	2016	Breed labels on cards	Rescued	Outside Continental US	Wantagh	Adoption	Yes	Westhampton	43.2
930	No label	Large	Tan	Green	F	3	Puppy	Healthy	4	2019	Breed labels removed	Rescued	Outside Continental US	Wantagh	Adoption	No	Westhampton	21.25
931	Label	Small	Brown	Green	F	3	Puppy	Healthy	9	2016	Breed labels on cards	Rescued	Outside Continental US	Wantagh	Adoption	No	Manhattan	53.08
932	Label	Small	Brown	Green	F	4	Puppy	Healthy	12	2016	Breed labels on cards	Rescued	The South	Wantagh	Adoption	No	Westhampton	19.1
933	Label	Medium	White	Green	F	2	Puppy	Healthy	6	2016	Breed labels on cards	Rescued	The South	Wantagh	Adoption	No	Manhattan	21.12
934	Label	Medium	Black	Green	F	3	Puppy	Healthy	4	2017	Breed labels on cards	Rescued	The South	Wantagh	Adoption	Yes	Westhampton	29.16
935	Label	Medium	Black	Green	F	2	Puppy	Healthy	6	2016	Breed labels on cards	Rescued	The South	Wantagh	Adoption	No	Manhattan	20.2
936	No label	Large	Tan	Green	F	3	Puppy	Healthy	4	2019	Breed labels removed	Rescued	Outside Continental US	Wantagh	Adoption	No	Westhampton	0.11
937	No label	Medium	Brown	Green	M	1	Puppy	Healthy	1	2019	Breed labels removed	Rescued	The South	Wantagh	Adoption	No	Manhattan	18.98
938	Label	Small	Brown	Green	M	2	Puppy	Healthy	8	2016	Breed labels on cards	Rescued	The South	Wantagh	Adoption	No	Westhampton	21.02
939	No label	Medium	Black	Blue	F	7	Juvenile	Healthy	5	2019	Breed labels removed	Rescued	Outside Continental US	Wantagh	Adoption	No	Westhampton	10.22
940	No label	Small	Tan	Blue	F	24	Young Adult	Healthy	3	2019	Breed labels removed	Rescued	Outside Continental US	Wantagh	Adoption	No	Manhattan	0.14
941	No label	Medium	Brown	Green	F	1	Puppy	Healthy	1	2019	Breed labels removed	Rescued	The South	Wantagh	Adoption	No	Manhattan	23.9
942	No label	Medium	Brown	No color	F	1	Puppy	Healthy	1	2019	Breed labels removed	Rescued	The South	Wantagh	Adoption	No	Manhattan	24.02
943	No label	Small	Brown	No color	M	0	Puppy	Healthy	5	2019	Breed labels removed	Rescued	The South	Wantagh	Adoption	No	Manhattan	50.12
944	No label	Medium	Black	Green	M	6	Puppy	Healthy	9	2018	Breed labels removed	Rescued	Tri-State Area	Wantagh	Adoption	No	Manhattan	17.03
945	Label	Small	Black	Yellow	M	6	Puppy	Healthy	9	2016	Breed labels on cards	Rescued	The South	Wantagh	Adoption	No	Manhattan	51.93
946	Label	Medium	Tan	Green	F	7	Juvenile	Healthy	12	2016	Breed labels on cards	Rescued	The South	Wantagh	Adoption	No	Manhattan	33.34
947	Label	Small	Brown	No color	F	1	Puppy	Healthy	11	2016	Breed labels on cards	Rescued	The South	Wantagh	Adoption	No	Wantagh	36.11
948	No label	Medium	Tan	Blue	M	36	Adult	Healthy	10	2018	Breed labels removed	Rescued	Tri-State Area	Wantagh	Adoption	No	Manhattan	26.78
949	Label	Large	White	Green	M	3	Puppy	Healthy	1	2017	Breed labels on cards	Rescued	The South	Wantagh	Adoption	No	Manhattan	24.87
950	No label	Large	Brown	Green	M	1	Puppy	Healthy	1	2019	Breed labels removed	Rescued	The South	Wantagh	Adoption	No	Westhampton	16.83
951	Label	Medium	White	Green	F	2	Puppy	Healthy	6	2016	Breed labels on cards	Rescued	The South	Wantagh	Adoption	No	Manhattan	35.94
952	Label	Small	Tan	Green	M	7	Juvenile	Healthy	12	2016	Breed labels on cards	Rescued	The South	Wantagh	Adoption	No	Manhattan	30.26
953	No label	Large	Black	Green	F	3	Puppy	Healthy	4	2019	Breed labels removed	Rescued	Outside Continental US	Wantagh	Adoption	No	Westhampton	9.19
954	No label	Large	Black	Blue	M	1	Puppy	Healthy	1	2019	Breed labels removed	Rescued	The South	Wantagh	Adoption	No	Westhampton	23.83
955	Label	Small	Brown	Green	M	3	Puppy	Healthy	12	2016	Breed labels on cards	Rescued	The South	Wantagh	Adoption	No	Westhampton	21.01
956	No label	Medium	Tan	Green	F	1	Puppy	Healthy	4	2019	Breed labels removed	Rescued	The South	Wantagh	Adoption	Yes	Manhattan	7.23
957	No label	Medium	Brown	Green	F	3	Puppy	Healthy	4	2019	Breed labels removed	Rescued	Outside Continental US	Wantagh	Adoption	No	Manhattan	0.12
958	No label	Small	Brindle	Yellow	F	12	Young Adult	Healthy	6	2019	Breed labels removed	Rescued	Outside Continental US	Wantagh	Adoption	No	Westhampton	27.16
959	No label	Small	White	Yellow	F	4	Puppy	Healthy	4	2019	Breed labels removed	Rescued	Outside Continental US	Wantagh	Adoption	No	Manhattan	10.12
960	No label	Small	Brown	Blue	M	24	Young Adult	Healthy	2	2018	Breed labels removed	Rescued	Outside Continental US	Wantagh	Adoption	No	Manhattan	48.35
961	Label	Medium	Brown	Green	M	7	Juvenile	Healthy	12	2016	Breed labels on cards	Rescued	The South	Wantagh	Adoption	No	Manhattan	33.22
962	Label	Small	Brindle	Green	F	4	Puppy	Healthy	9	2016	Breed labels on cards	Rescued	Outside Continental US	Wantagh	Adoption	No	Manhattan	53.06
963	No label	Medium	Tan	Green	F	3	Puppy	Healthy	4	2019	Breed labels removed	Rescued	Outside Continental US	Wantagh	Adoption	No	Manhattan	0.38
964	No label	Medium	Tan	Green	M	2	Puppy	Healthy	3	2019	Breed labels removed	Rescued	Outside Continental US	Wantagh	Adoption	No	Manhattan	17.12
965	Label	Medium	White	Yellow	M	24	Young Adult	Healthy	10	2016	Breed labels on cards	Rescued	The South	Wantagh	Adoption	No	Manhattan	49.1
966	Label	Medium	Black	Green	M	2	Puppy	Healthy	6	2016	Breed labels on cards	Rescued	The South	Wantagh	Adoption	No	Westhampton	23.04
967	No label	Large	Tan	Blue	M	17	Young Adult	Healthy	6	2018	Breed labels removed	Rescued	Tri-State Area	Wantagh	Adoption	No	Manhattan	11.09
968	No label	Medium	Tan	Green	F	2	Puppy	Healthy	2	2018	Breed labels removed	Rescued	Outside Continental US	Wantagh	Adoption	No	Manhattan	21.81
969	No label	Medium	Black	Blue	F	25	Young Adult	Healthy	7	2018	Breed labels removed	Rescued	The South	Wantagh	Adoption	No	Westhampton	33.33
970	No label	Medium	Tan	Green	F	3	Puppy	Healthy	4	2019	Breed labels removed	Rescued	Outside Continental US	Wantagh	Adoption	No	Manhattan	0.39
971	Label	Small	Black	Green	F	24	Young Adult	Healthy	10	2016	Breed labels on cards	Rescued	Outside Continental US	Westhampton	Adoption	Yes	Wantagh	16.93
972	No label	Large	Black	Blue	M	7	Juvenile	Healthy	2	2019	Breed labels removed	Rescued	The South	Wantagh	Adoption	No	Westhampton	0.35
973	No label	Small	Black	Blue	F	5	Puppy	Healthy	5	2018	Breed labels removed	Rescued	The South	Wantagh	Adoption	No	Manhattan	7.23
974	Label	Small	Tan	Green	F	3	Puppy	Healthy	9	2016	Breed labels on cards	Rescued	Outside Continental US	Wantagh	Adoption	No	Manhattan	54.03
975	Label	Small	Brown	Yellow	F	3	Puppy	Healthy	9	2016	Breed labels on cards	Rescued	Outside Continental US	Wantagh	Adoption	No	Westhampton	65.96
976	No label	Medium	Tan	Green	M	1	Puppy	Healthy	4	2019	Breed labels removed	Rescued	The South	Wantagh	Adoption	No	Manhattan	7.28
977	No label	Small	White	Green	F	1	Puppy	Healthy	4	2019	Breed labels removed	Rescued	The South	Wantagh	Adoption	No	Manhattan	23.03
978	No label	Medium	Tan	Green	M	1	Puppy	Healthy	4	2019	Breed labels removed	Rescued	The South	Wantagh	Adoption	No	Manhattan	12.09
979	Label	Small	Black	Green	M	2	Puppy	Healthy	11	2016	Breed labels on cards	Rescued	The South	Wantagh	Adoption	No	Manhattan	38.02
980	No label	Small	Black	Blue	M	12	Young Adult	Healthy	1	2019	Breed labels removed	Rescued	The South	Wantagh	Adoption	No	Manhattan	10.1
981	No label	Medium	Tan	Green	F	1	Puppy	Healthy	4	2019	Breed labels removed	Rescued	The South	Wantagh	Adoption	No	Manhattan	7.35
982	No label	Large	Brindle	No color	M	2	Puppy	Healthy	6	2019	Breed labels removed	Rescued	The South	Wantagh	Adoption	No	Manhattan	9.03
983	No label	Small	Tan	Green	M	1	Puppy	Healthy	3	2019	Breed labels removed	Rescued	The South	Wantagh	Adoption	No	Manhattan	12.45
984	Label	Large	Black	Green	M	15	Young Adult	Healthy	4	2016	Breed labels on cards	Owner Surrender	Tri-State Area	Westhampton	Adoption	No	Westhampton	74.65
985	No label	Small	Brown	Red	M	24	Young Adult	Healthy	2	2018	Breed labels removed	Rescued	The South	Wantagh	Adoption	No	Manhattan	29.01
986	No label	Small	Red	Yellow	F	24	Young Adult	Healthy	5	2019	Breed labels removed	Rescued	California	Wantagh	Adoption	No	Westhampton	28.8
987	Label	Small	Brown	Green	M	2	Puppy	Healthy	8	2016	Breed labels on cards	Rescued	The South	Wantagh	Adoption	No	Westhampton	18.03
988	Label	Medium	White	Green	M	2	Puppy	Healthy	6	2016	Breed labels on cards	Rescued	The South	Wantagh	Adoption	No	Westhampton	34.06
989	No label	Small	White	No color	F	1	Puppy	Healthy	6	2019	Breed labels removed	Rescued	The South	Wantagh	Adoption	No	Manhattan	0.2
990	Label	Small	Brown	Green	F	2	Puppy	Healthy	9	2016	Breed labels on cards	Rescued	The South	Wantagh	Adoption	No	Manhattan	17.23
991	Label	Large	White	Yellow	F	7	Juvenile	Healthy	12	2016	Breed labels on cards	Rescued	The South	Wantagh	Adoption	No	Manhattan	51.34
992	Label	Small	Brown	Green	F	24	Young Adult	Healthy	4	2016	Breed labels on cards	Rescued	The South	Wantagh	Adoption	No	Westhampton	43.08
993	No label	Medium	Black	Yellow	F	5	Puppy	Healthy	12	2018	Breed labels removed	Rescued	Outside Continental US	Wantagh	Adoption	No	Westhampton	23.87
994	No label	Small	White	Yellow	F	18	Young Adult	Healthy	1	2019	Breed labels removed	Rescued	The South	Wantagh	Adoption	No	Manhattan	16.89
995	No label	Medium	Brindle	Yellow	F	24	Young Adult	Healthy	2	2019	Breed labels removed	Rescued	The South	Wantagh	Adoption	No	Westhampton	24.12
996	Label	Large	Black	Green	F	3	Puppy	Healthy	1	2017	Breed labels on cards	Rescued	The South	Wantagh	Adoption	No	Manhattan	21.95
997	Label	Medium	Black	Green	F	2	Puppy	Healthy	9	2016	Breed labels on cards	Rescued	The South	Wantagh	Adoption	No	Westhampton	19.2
998	Label	Small	Brindle	Green	F	1	Puppy	Not Healthy	2	2016	Breed labels on cards	Rescued	The South	Wantagh	Adoption	No	Westhampton	23.17
999	Label	Small	Tan	Green	F	24	Young Adult	Healthy	8	2016	Breed labels on cards	Rescued	The South	Wantagh	Adoption	No	Manhattan	38.98
1000	No label	Large	Black	Green	F	5	Puppy	Healthy	7	2018	Breed labels removed	Rescued	The South	Wantagh	Adoption	No	Wantagh	35.1
1001	Label	Small	Black	Green	F	2	Puppy	Healthy	9	2016	Breed labels on cards	Rescued	The South	Wantagh	Adoption	No	Westhampton	33.15
1002	No label	Small	Black	Yellow	F	10	Juvenile	Not Healthy	5	2018	Breed labels removed	Rescued	Outside Continental US	Wantagh	Adoption	No	Manhattan	32.25
1003	Label	Small	Tan	Green	F	1	Puppy	Not Healthy	3	2016	Breed labels on cards	Rescued	Outside Continental US	Wantagh	Adoption	No	Manhattan	46.26
1004	Label	Medium	Tan	Green	F	3	Puppy	Healthy	4	2016	Breed labels on cards	Rescued	Outside Continental US	Wantagh	Adoption	No	Westhampton	25.2
1005	Label	Large	Tan	Green	M	1	Puppy	Healthy	3	2017	Breed labels on cards	Rescued	The South	Wantagh	Adoption	Yes	Manhattan	31.97
1006	No label	Small	Black	No color	M	2	Puppy	Healthy	6	2019	Breed labels removed	Rescued	Outside Continental US	Wantagh	Adoption	No	Manhattan	0.29
1007	No label	Medium	Tan	Green	F	3	Puppy	Healthy	3	2018	Breed labels removed	Rescued	The South	Wantagh	Adoption	No	Manhattan	27.16
1008	No label	Medium	White	Blue	M	12	Young Adult	Healthy	6	2019	Breed labels removed	Rescued	The South	Wantagh	Adoption	No	Westhampton	14.78
1009	No label	Large	Tan	Green	M	1	Puppy	Healthy	6	2019	Breed labels removed	Rescued	The South	Wantagh	Adoption	No	Westhampton	20.95
1010	No label	Large	Brindle	Green	M	4	Puppy	Healthy	2	2019	Breed labels removed	Rescued	Outside Continental US	Wantagh	Adoption	No	Westhampton	18.15
1011	No label	Small	Tan	Green	F	2	Puppy	Healthy	2	2019	Breed labels removed	Rescued	The South	Wantagh	Adoption	No	Manhattan	15.97
1012	Label	Small	Brown	No color	F	1	Puppy	Healthy	5	2016	Breed labels on cards	Rescued	The South	Wantagh	Adoption	No	Westhampton	33.13
1013	No label	Medium	Black	Green	F	3	Puppy	Healthy	5	2019	Breed labels removed	Rescued	The South	Wantagh	Adoption	No	Westhampton	0.96
1014	No label	Large	Brown	Green	F	2	Puppy	Healthy	2	2019	Breed labels removed	Rescued	Tri-State Area	Wantagh	Adoption	No	Westhampton	8.87
1015	Label	Large	Black	Green	F	36	Adult	Healthy	3	2016	Breed labels on cards	Rescued	Outside Continental US	Wantagh	Adoption	No	Manhattan	87.89
1016	No label	Small	White	No color	F	0	Puppy	Healthy	5	2019	Breed labels removed	Rescued	The South	Wantagh	Adoption	No	Manhattan	51.39
1017	No label	Large	Black	No color	F	3	Puppy	Healthy	3	2018	Breed labels removed	Rescued	The South	Wantagh	Adoption	No	Westhampton	20.22
1018	No label	Medium	Tan	Blue	F	2	Puppy	Healthy	3	2018	Breed labels removed	Rescued	Outside Continental US	Wantagh	Adoption	Yes	Manhattan	24.99
1019	Label	Medium	White	Yellow	F	48	Adult	Healthy	3	2017	Breed labels on cards	Rescued	The South	Wantagh	Adoption	No	Manhattan	65.83
1020	No label	Small	Tan	Red	F	34	Young Adult	Healthy	6	2018	Breed labels removed	Rescued	California	Wantagh	Adoption	No	Wantagh	36.99
1021	No label	Medium	White	Yellow	F	12	Young Adult	Healthy	3	2019	Breed labels removed	Rescued	Outside Continental US	Wantagh	Adoption	No	Manhattan	7.11
1022	No label	Small	Tan	Red	F	17	Young Adult	Healthy	1	2019	Breed labels removed	Rescued	The South	Wantagh	Adoption	No	Manhattan	17
1023	No label	Medium	Tan	Green	F	4	Puppy	Healthy	4	2019	Breed labels removed	Rescued	Outside Continental US	Wantagh	Adoption	No	Westhampton	11.02
1024	No label	Large	Black	Blue	F	3	Puppy	Healthy	7	2018	Breed labels removed	Rescued	The South	Wantagh	Adoption	Yes	Westhampton	27.52
1025	Label	Small	Tan	Yellow	F	24	Young Adult	Healthy	6	2017	Breed labels on cards	Rescued	The South	Wantagh	Adoption	No	Manhattan	33.32
1026	No label	Large	Tan	Green	M	1	Puppy	Healthy	6	2019	Breed labels removed	Rescued	The South	Wantagh	Adoption	No	Westhampton	20.14
1027	No label	Large	Brown	Green	M	2	Puppy	Healthy	2	2019	Breed labels removed	Rescued	Tri-State Area	Wantagh	Adoption	No	Manhattan	29
1028	No label	Medium	Black	Blue	F	4	Puppy	Healthy	5	2018	Breed labels removed	Rescued	The South	Wantagh	Adoption	No	Westhampton	19.91
1029	Label	Medium	Black	Green	M	2	Puppy	Healthy	3	2017	Breed labels on cards	Rescued	The South	Wantagh	Adoption	No	Westhampton	24.9
1030	Label	Medium	Brindle	Yellow	M	24	Young Adult	Healthy	12	2016	Breed labels on cards	Rescued	The South	Wantagh	Adoption	No	Westhampton	50.18
1031	No label	Large	Black	Green	M	2	Puppy	Healthy	7	2018	Breed labels removed	Rescued	The South	Wantagh	Adoption	No	Westhampton	26.94
1032	No label	Small	Brown	No color	M	1	Puppy	Healthy	6	2019	Breed labels removed	Rescued	The South	Wantagh	Adoption	No	Manhattan	0.14
1033	No label	Large	Brown	Green	M	2	Puppy	Healthy	2	2019	Breed labels removed	Rescued	Tri-State Area	Wantagh	Adoption	Yes	Manhattan	8.83
1034	No label	Medium	Brindle	Yellow	M	4	Puppy	Healthy	4	2019	Breed labels removed	Rescued	The South	Wantagh	Adoption	No	Manhattan	23.93
1035	No label	Large	Brown	Green	M	2	Puppy	Healthy	2	2019	Breed labels removed	Rescued	Tri-State Area	Wantagh	Adoption	No	Manhattan	10
1036	Label	Large	Tan	Green	M	1	Puppy	Healthy	3	2017	Breed labels on cards	Rescued	The South	Wantagh	Adoption	No	Manhattan	30.97
1037	No label	Large	Brown	Green	M	2	Puppy	Healthy	2	2019	Breed labels removed	Rescued	Tri-State Area	Wantagh	Adoption	No	Manhattan	8.96
1038	Label	Small	White	No color	M	24	Young Adult	Healthy	7	2016	Breed labels on cards	Rescued	The South	Wantagh	Adoption	No	Manhattan	16.97
1039	No label	Medium	Tan	Green	M	2	Puppy	Healthy	7	2018	Breed labels removed	Rescued	The South	Wantagh	Adoption	No	Manhattan	21.14
1040	No label	Medium	Black	Yellow	M	31	Young Adult	Healthy	6	2018	Breed labels removed	Rescued	Tri-State Area	Wantagh	Adoption	No	Westhampton	268.27
1041	No label	Small	Black	Blue	M	2	Puppy	Healthy	2	2019	Breed labels removed	Rescued	The South	Wantagh	Adoption	No	Manhattan	16.12
1042	Label	Large	Tan	Green	M	1	Puppy	Healthy	3	2017	Breed labels on cards	Rescued	The South	Wantagh	Adoption	Yes	Manhattan	31.84
1043	Label	Small	Grey	Green	M	24	Young Adult	Healthy	8	2016	Breed labels on cards	Rescued	The South	Wantagh	Adoption	No	Wantagh	7.99
1044	No label	Small	White	No color	F	1	Puppy	Healthy	6	2019	Breed labels removed	Rescued	The South	Wantagh	Adoption	No	Manhattan	0.31
1045	No label	Large	Brown	Green	F	2	Puppy	Healthy	2	2019	Breed labels removed	Rescued	Tri-State Area	Wantagh	Adoption	No	Westhampton	11.89
1046	No label	Medium	Black	Yellow	F	4	Puppy	Healthy	4	2019	Breed labels removed	Rescued	The South	Wantagh	Adoption	No	Westhampton	22.06
1047	Label	Small	Tan	Green	F	1	Puppy	Healthy	3	2017	Breed labels on cards	Rescued	The South	Wantagh	Adoption	No	Manhattan	39.92
1048	Label	Small	Brown	Green	F	1	Puppy	Healthy	6	2016	Breed labels on cards	Rescued	The South	Wantagh	Adoption	No	Manhattan	43.1
1049	Label	Medium	Brown	Green	F	12	Young Adult	Healthy	10	2016	Breed labels on cards	Rescued	The South	Wantagh	Adoption	No	Westhampton	16.81
1050	Label	Small	Black	Yellow	F	14	Young Adult	Healthy	4	2016	Breed labels on cards	Rescued	Outside Continental US	Wantagh	Adoption	No	Manhattan	27.25
1051	Label	Large	Tan	Green	F	1	Puppy	Healthy	3	2017	Breed labels on cards	Rescued	The South	Wantagh	Adoption	No	Manhattan	32.04
1052	Label	Small	Black	Green	F	24	Young Adult	Healthy	10	2016	Breed labels on cards	Rescued	The South	Wantagh	Adoption	No	Manhattan	34.05
1053	Label	Small	White	No color	F	60	Adult	Healthy	6	2017	Breed labels on cards	Rescued	The South	Wantagh	Adoption	No	Manhattan	53.05
1054	No label	Small	Brown	Yellow	F	36	Adult	Healthy	5	2019	Breed labels removed	Rescued	Outside Continental US	Wantagh	Adoption	No	Manhattan	16.07
1055	No label	Small	Brown	Green	F	2	Puppy	Healthy	9	2018	Breed labels removed	Rescued	The South	Wantagh	Adoption	No	Manhattan	10.23
1056	No label	Large	Brown	Blue	F	3	Puppy	Healthy	8	2018	Breed labels removed	Rescued	The South	Wantagh	Adoption	No	Westhampton	23.12
1057	No label	Large	Brindle	Green	M	1	Puppy	Healthy	4	2019	Breed labels removed	Rescued	The South	Wantagh	Adoption	No	Westhampton	23.16
1058	No label	Small	Brown	Green	M	12	Young Adult	Healthy	4	2019	Breed labels removed	Rescued	The South	Wantagh	Adoption	No	Manhattan	24.01
1059	No label	Small	Brown	Green	F	5	Puppy	Healthy	5	2019	Breed labels removed	Rescued	The South	Wantagh	Adoption	Yes	Westhampton	0.88
1060	Label	Small	Tan	Yellow	F	11	Juvenile	Healthy	6	2017	Breed labels on cards	Rescued	The South	Wantagh	Adoption	No	Manhattan	24.83
1061	No label	Large	Tan	Green	F	2	Puppy	Healthy	5	2019	Breed labels removed	Rescued	Tri-State Area	Wantagh	Adoption	No	Manhattan	10.9
1062	No label	Small	Brown	Blue	F	2	Puppy	Healthy	2	2019	Breed labels removed	Rescued	The South	Wantagh	Adoption	No	Manhattan	16.04
1063	Label	Medium	Black	Green	F	12	Young Adult	Healthy	6	2017	Breed labels on cards	Rescued	The South	Wantagh	Adoption	No	Manhattan	30.38
1064	Label	Medium	Blonde	Yellow	F	12	Young Adult	Healthy	6	2017	Breed labels on cards	Rescued	The South	Wantagh	Adoption	No	Westhampton	19.81
1065	Label	Small	Brown	Green	F	24	Young Adult	Healthy	1	2017	Breed labels on cards	Rescued	The South	Wantagh	Adoption	No	Manhattan	19.98
1066	Label	Large	Tan	Green	F	1	Puppy	Healthy	3	2017	Breed labels on cards	Rescued	The South	Wantagh	Adoption	No	Manhattan	38.96
1067	Label	Medium	Black	Green	F	24	Young Adult	Healthy	11	2016	Breed labels on cards	Rescued	The South	Wantagh	Adoption	No	Manhattan	33.06
1068	No label	Large	Black	Blue	M	3	Puppy	Healthy	7	2018	Breed labels removed	Rescued	The South	Wantagh	Adoption	No	Westhampton	27.09
1069	No label	Small	Tan	Green	F	2	Puppy	Healthy	12	2018	Breed labels removed	Rescued	The South	Wantagh	Adoption	Yes	Wantagh	15.95
1070	No label	Medium	Black	Green	F	4	Puppy	Healthy	4	2019	Breed labels removed	Rescued	Outside Continental US	Wantagh	Adoption	No	Westhampton	10.13
1071	No label	Medium	Brown	Blue	M	12	Young Adult	Healthy	5	2018	Breed labels removed	Rescued	The South	Wantagh	Adoption	No	Manhattan	49.05
1072	No label	Small	Brindle	No color	F	4	Puppy	Healthy	7	2018	Breed labels removed	Rescued	Outside Continental US	Wantagh	Adoption	No	Manhattan	16.12
1073	Label	Medium	Black	No color	F	3	Puppy	Healthy	4	2017	Breed labels on cards	Rescued	The South	Wantagh	Adoption	Yes	Manhattan	16.26
1074	Label	Small	Black	No color	F	24	Young Adult	Healthy	4	2016	Breed labels on cards	Rescued	The South	Wantagh	Adoption	No	Manhattan	33.05
1075	Label	Medium	Brown	Green	M	2	Puppy	Healthy	3	2017	Breed labels on cards	Rescued	The South	Wantagh	Adoption	No	Westhampton	26.04
1076	Label	Medium	Brown	No color	M	1	Puppy	Healthy	5	2016	Breed labels on cards	Rescued	The South	Wantagh	Adoption	No	Westhampton	34.2
1077	Label	Small	Brown	Green	M	2	Puppy	Healthy	9	2016	Breed labels on cards	Rescued	The South	Wantagh	Adoption	No	Westhampton	23.12
1078	No label	Medium	White	Blue	M	8	Juvenile	Healthy	5	2019	Breed labels removed	Rescued	Outside Continental US	Wantagh	Adoption	No	Manhattan	8.31
1079	No label	Large	Black	Green	M	3	Puppy	Healthy	5	2018	Breed labels removed	Rescued	The South	Wantagh	Adoption	No	Westhampton	8.9
1080	Label	Large	Black	Green	M	1	Puppy	Healthy	3	2017	Breed labels on cards	Rescued	The South	Wantagh	Adoption	Yes	Manhattan	31.95
1081	No label	Small	White	Green	M	0	Puppy	Healthy	2	2019	Breed labels removed	Rescued	The South	Wantagh	Adoption	Yes	Manhattan	67.03
1082	Label	Large	Tan	Green	M	1	Puppy	Healthy	3	2017	Breed labels on cards	Rescued	The South	Wantagh	Adoption	Yes	Manhattan	31.93
1083	No label	Medium	White	Yellow	M	48	Adult	Not Healthy	4	2019	Breed labels removed	Rescued	NYC	Wantagh	Adoption	Yes	Manhattan	21.82
1084	No label	Small	Brown	Green	F	60	Adult	Healthy	5	2019	Breed labels removed	Rescued	Tri-State Area	Wantagh	Adoption	No	Manhattan	0.77
1085	Label	Small	Black	Green	F	3	Puppy	Healthy	4	2017	Breed labels on cards	Rescued	The South	Wantagh	Adoption	Yes	Manhattan	40.14
1086	Label	Medium	Brown	Green	F	12	Young Adult	Healthy	10	2016	Breed labels on cards	Rescued	The South	Wantagh	Adoption	No	Manhattan	31.89
1087	No label	Large	Brown	Green	M	2	Puppy	Healthy	9	2018	Breed labels removed	Rescued	The South	Wantagh	Adoption	Yes	Westhampton	17.99
1088	No label	Small	Black	Green	M	4	Puppy	Healthy	4	2019	Breed labels removed	Rescued	Outside Continental US	Wantagh	Adoption	No	Manhattan	9.9
1089	Label	Small	Black	Green	F	24	Young Adult	Healthy	12	2016	Breed labels on cards	Rescued	The South	Wantagh	Adoption	No	Manhattan	29.26
1090	No label	Small	Brindle	Yellow	M	48	Adult	Healthy	1	2019	Breed labels removed	Rescued	The South	Wantagh	Adoption	No	Manhattan	24.08
1091	Label	Small	Brown	Green	F	17	Young Adult	Healthy	10	2016	Breed labels on cards	Rescued	The South	Wantagh	Adoption	No	Manhattan	370.98
1092	No label	Small	Black	Blue	M	12	Young Adult	Healthy	4	2019	Breed labels removed	Rescued	The South	Wantagh	Adoption	No	Manhattan	10.12
1093	No label	Medium	Brown	Blue	F	8	Juvenile	Healthy	1	2019	Breed labels removed	Rescued	The South	Wantagh	Adoption	No	Manhattan	53.98
1094	No label	Medium	Black	Blue	F	7	Juvenile	Healthy	3	2019	Breed labels removed	Rescued	Outside Continental US	Wantagh	Adoption	No	Westhampton	10.82
1095	Label	Large	Tan	Green	F	1	Puppy	Healthy	3	2017	Breed labels on cards	Rescued	The South	Wantagh	Adoption	No	Manhattan	30.78
1096	Label	Medium	Brown	No color	F	12	Young Adult	Healthy	2	2017	Breed labels on cards	Rescued	The South	Wantagh	Adoption	No	Manhattan	20.12
1097	No label	Medium	Tan	Yellow	F	24	Young Adult	Healthy	5	2019	Breed labels removed	Rescued	Outside Continental US	Wantagh	Adoption	No	Manhattan	0.94
1098	Label	Small	Brown	Green	F	3	Puppy	Healthy	9	2016	Breed labels on cards	Rescued	The South	Wantagh	Adoption	No	Manhattan	19.05
1099	No label	Medium	Black	Yellow	F	5	Puppy	Healthy	2	2018	Breed labels removed	Rescued	The South	Wantagh	Adoption	No	Westhampton	43.98
1100	No label	Medium	Tan	Green	M	18	Young Adult	Healthy	3	2018	Breed labels removed	Rescued	Outside Continental US	Wantagh	Adoption	No	Manhattan	22.91
1101	No label	Large	Brown	Green	M	2	Puppy	Healthy	2	2019	Breed labels removed	Rescued	Tri-State Area	Wantagh	Adoption	Yes	Manhattan	8.86
1102	Label	Small	Tan	Green	M	12	Young Adult	Healthy	8	2016	Breed labels on cards	Rescued	The South	Wantagh	Adoption	No	Manhattan	39.27
1103	No label	Small	Brown	Green	M	9	Juvenile	Healthy	6	2019	Breed labels removed	Rescued	The South	Wantagh	Adoption	No	Manhattan	0.34
1104	No label	Large	Black	Blue	F	3	Puppy	Healthy	7	2018	Breed labels removed	Rescued	The South	Wantagh	Adoption	Yes	Westhampton	49.06
1105	No label	Small	Tan	Blue	F	8	Juvenile	Healthy	12	2018	Breed labels removed	Rescued	Outside Continental US	Wantagh	Adoption	No	Manhattan	8.06
1106	No label	Medium	Black	Blue	F	8	Juvenile	Healthy	9	2018	Breed labels removed	Rescued	Outside Continental US	Wantagh	Adoption	No	Manhattan	19.87
1107	No label	Medium	Brown	Yellow	F	11	Juvenile	Healthy	10	2018	Breed labels removed	Rescued	The South	Wantagh	Adoption	No	Manhattan	20.13
1108	No label	Medium	White	Yellow	F	4	Puppy	Healthy	4	2019	Breed labels removed	Rescued	The South	Wantagh	Adoption	No	Westhampton	23.06
1109	No label	Small	Tan	Yellow	F	9	Juvenile	Healthy	3	2019	Breed labels removed	Rescued	Outside Continental US	Wantagh	Adoption	No	Manhattan	25.14
1110	No label	Small	Brown	Blue	F	11	Juvenile	Healthy	9	2018	Breed labels removed	Rescued	The South	Wantagh	Adoption	No	Manhattan	25.12
1111	Label	Small	Brown	Green	F	12	Young Adult	Healthy	8	2016	Breed labels on cards	Rescued	The South	Wantagh	Adoption	No	Manhattan	28.21
1112	No label	Medium	Black	Green	F	2	Puppy	Healthy	9	2018	Breed labels removed	Rescued	The South	Wantagh	Adoption	Yes	Manhattan	45.91
1113	No label	Large	Tan	No color	F	3	Puppy	Healthy	3	2018	Breed labels removed	Rescued	The South	Wantagh	Adoption	No	Westhampton	22.03
1114	Label	Small	Brindle	Green	F	1	Puppy	Not Healthy	2	2016	Breed labels on cards	Rescued	The South	Wantagh	Adoption	No	Westhampton	24.3
1115	Label	Small	Tan	Green	F	4	Puppy	Healthy	3	2017	Breed labels on cards	Rescued	Outside Continental US	Wantagh	Adoption	No	Manhattan	40.81
1116	No label	Large	Red	No color	F	3	Puppy	Healthy	3	2018	Breed labels removed	Rescued	The South	Wantagh	Adoption	No	Westhampton	33.07
1117	No label	Small	Black	Green	M	56	Adult	Healthy	4	2019	Breed labels removed	Rescued	California	Wantagh	Adoption	No	Manhattan	23.15
1118	Label	Small	White	Yellow	M	72	Adult	Healthy	8	2016	Breed labels on cards	Rescued	The South	Wantagh	Adoption	No	Manhattan	29.34
1119	No label	Small	Tan	Green	F	2	Puppy	Healthy	2	2019	Breed labels removed	Rescued	The South	Wantagh	Adoption	No	Manhattan	19.17
1120	No label	Medium	Black	Green	F	4	Puppy	Healthy	6	2019	Breed labels removed	Rescued	Outside Continental US	Wantagh	Adoption	No	Manhattan	40.31
1121	No label	Medium	Black	Green	F	4	Puppy	Healthy	4	2019	Breed labels removed	Rescued	Outside Continental US	Wantagh	Adoption	No	Westhampton	10.11
1122	Label	Small	Tan	Yellow	M	12	Young Adult	Healthy	6	2017	Breed labels on cards	Rescued	Outside Continental US	Wantagh	Adoption	No	Manhattan	25
1123	No label	Medium	Red	Green	F	3	Puppy	Healthy	3	2018	Breed labels removed	Rescued	The South	Wantagh	Adoption	Yes	Manhattan	26.13
1124	No label	Small	Tan	Green	F	2	Puppy	Healthy	2	2019	Breed labels removed	Rescued	The South	Wantagh	Adoption	No	Manhattan	18.89
1125	No label	Large	Black	Yellow	M	11	Juvenile	Healthy	3	2018	Breed labels removed	Rescued	The South	Wantagh	Adoption	No	Westhampton	159.27
1126	No label	Medium	Brindle	Yellow	M	4	Puppy	Healthy	4	2019	Breed labels removed	Rescued	The South	Wantagh	Adoption	No	Manhattan	15.98
1127	Label	Small	Tan	Blue	M	3	Puppy	Healthy	6	2017	Breed labels on cards	Rescued	Outside Continental US	Wantagh	Adoption	Yes	Manhattan	18.03
1128	Label	Medium	Brown	Green	M	5	Puppy	Healthy	7	2016	Breed labels on cards	Rescued	The South	Wantagh	Adoption	No	Manhattan	18
1129	Label	Small	Brindle	Yellow	M	12	Young Adult	Healthy	9	2016	Breed labels on cards	Rescued	The South	Wantagh	Adoption	No	Manhattan	50.99
1130	No label	Small	Tan	Yellow	F	8	Juvenile	Healthy	12	2018	Breed labels removed	Rescued	Outside Continental US	Wantagh	Adoption	No	Manhattan	8.27
1131	No label	Large	Red	Blue	F	6	Puppy	Healthy	8	2018	Breed labels removed	Rescued	The South	Wantagh	Adoption	No	Westhampton	20
1132	No label	Large	Black	Blue	F	12	Young Adult	Healthy	5	2018	Breed labels removed	Rescued	The South	Wantagh	Adoption	No	Manhattan	97.96
1133	Label	Small	Tan	Green	F	1	Puppy	Healthy	5	2016	Breed labels on cards	Rescued	The South	Wantagh	Adoption	No	Manhattan	30.25
1134	Label	Small	Blonde	Green	F	2	Puppy	Healthy	4	2016	Breed labels on cards	Rescued	The South	Wantagh	Adoption	Yes	Manhattan	33.07
1135	Label	Small	Blonde	Green	F	7	Juvenile	Healthy	4	2016	Breed labels on cards	Rescued	The South	Wantagh	Adoption	No	Manhattan	25.93
1136	Label	Medium	Tan	Yellow	F	12	Young Adult	Healthy	6	2016	Breed labels on cards	Rescued	The South	Wantagh	Adoption	No	Manhattan	29.07
1137	Label	Small	Grey	Green	F	60	Adult	Healthy	10	2016	Breed labels on cards	Rescued	The South	Wantagh	Adoption	No	Manhattan	15.77
1138	Label	Medium	White	Green	M	4	Puppy	Healthy	1	2017	Breed labels on cards	Rescued	The South	Wantagh	Adoption	No	Manhattan	12.01
1139	No label	Small	White	Yellow	M	8	Juvenile	Healthy	4	2019	Breed labels removed	Rescued	The South	Wantagh	Adoption	No	Manhattan	8.21
1140	Label	Small	Tan	Green	M	1	Puppy	Healthy	3	2017	Breed labels on cards	Rescued	The South	Wantagh	Adoption	No	Manhattan	36.78
1141	No label	Small	Black	Green	F	12	Young Adult	Healthy	8	2018	Breed labels removed	Rescued	The South	Wantagh	Adoption	Yes	Manhattan	24.08
1142	No label	Small	White	Yellow	F	24	Young Adult	Healthy	3	2019	Breed labels removed	Rescued	California	Wantagh	Adoption	No	Manhattan	13.25
1143	Label	Small	Black	Green	F	2	Puppy	Healthy	1	2017	Breed labels on cards	Rescued	The South	Wantagh	Adoption	No	Manhattan	14.21
1144	Label	Small	Brown	Green	F	24	Young Adult	Healthy	4	2017	Breed labels on cards	Rescued	The South	Wantagh	Adoption	No	Manhattan	29.09
1145	No label	Small	Black	Green	F	1	Puppy	Healthy	2	2018	Breed labels removed	Rescued	Outside Continental US	Wantagh	Adoption	No	Manhattan	44.07
1146	Label	Small	Tan	Red	F	2	Puppy	Not Healthy	3	2016	Breed labels on cards	Rescued	Outside Continental US	Wantagh	Adoption	No	Westhampton	115.17
1147	Label	Small	Blonde	Green	F	5	Puppy	Healthy	4	2016	Breed labels on cards	Rescued	Outside Continental US	Wantagh	Adoption	No	Manhattan	31
1148	No label	Small	Black	Green	F	3	Puppy	Healthy	11	2018	Breed labels removed	Rescued	Outside Continental US	Wantagh	Adoption	No	Manhattan	9.11
1149	No label	Small	Brown	Green	F	4	Puppy	Healthy	4	2019	Breed labels removed	Rescued	Outside Continental US	Wantagh	Adoption	Yes	Manhattan	9.98
1150	No label	Small	Black	No color	M	1	Puppy	Healthy	6	2019	Breed labels removed	Rescued	The South	Wantagh	Adoption	Yes	Manhattan	0.06
1151	No label	Medium	Black	Blue	M	24	Young Adult	Healthy	2	2018	Breed labels removed	Rescued	Outside Continental US	Wantagh	Adoption	No	Westhampton	37.03
1152	No label	Small	White	Yellow	F	24	Young Adult	Healthy	3	2019	Breed labels removed	Rescued	Outside Continental US	Wantagh	Adoption	No	Manhattan	10.04
1153	Label	Small	White	Green	F	2	Puppy	Healthy	6	2016	Breed labels on cards	Rescued	Outside Continental US	Wantagh	Adoption	No	Manhattan	32.22
1154	Label	Small	Tan	Green	M	1	Puppy	Healthy	1	2017	Breed labels on cards	Rescued	The South	Wantagh	Adoption	No	Manhattan	39.11
1155	Label	Large	Brown	Green	M	1	Puppy	Healthy	12	2016	Breed labels on cards	Rescued	The South	Wantagh	Adoption	No	Manhattan	49.38
1156	Label	Small	White	Green	M	1	Puppy	Healthy	11	2016	Breed labels on cards	Rescued	The South	Wantagh	Adoption	No	Manhattan	32.06
1157	Label	Large	Brown	Green	M	1	Puppy	Healthy	12	2016	Breed labels on cards	Rescued	The South	Wantagh	Adoption	No	Manhattan	37.05
1158	Label	Large	Brown	Green	F	1	Puppy	Healthy	12	2016	Breed labels on cards	Rescued	The South	Wantagh	Adoption	No	Manhattan	29.19
1159	Label	Small	Black	Yellow	F	12	Young Adult	Healthy	6	2017	Breed labels on cards	Rescued	The South	Wantagh	Adoption	Yes	Manhattan	26.97
1160	Label	Small	Brown	Yellow	F	3	Puppy	Healthy	4	2016	Breed labels on cards	Rescued	The South	Wantagh	Adoption	No	Manhattan	26.06
1161	No label	Large	Brown	Yellow	M	9	Juvenile	Healthy	5	2019	Breed labels removed	Rescued	Tri-State Area	Wantagh	Adoption	No	Westhampton	1
1162	No label	Small	Tan	Yellow	F	48	Adult	Healthy	1	2019	Breed labels removed	Rescued	The South	Wantagh	Adoption	No	Westhampton	47.03
1163	Label	Small	Blonde	Yellow	F	24	Young Adult	Healthy	6	2017	Breed labels on cards	Rescued	The South	Wantagh	Adoption	No	Manhattan	18.33
1164	Label	Medium	Brown	Yellow	M	24	Young Adult	Healthy	4	2017	Breed labels on cards	Rescued	The South	Wantagh	Adoption	No	Manhattan	31.33
1165	Label	Small	Black	No color	F	3	Puppy	Healthy	9	2016	Breed labels on cards	Rescued	The South	Wantagh	Adoption	No	Manhattan	21.1
1166	Label	Medium	Brindle	Yellow	F	48	Adult	Healthy	6	2017	Breed labels on cards	Rescued	The South	Wantagh	Adoption	No	Westhampton	78.93
1167	No label	Large	Brown	Green	F	3	Puppy	Healthy	3	2018	Breed labels removed	Rescued	The South	Wantagh	Adoption	Yes	Manhattan	25.25
1168	No label	Small	Black	Blue	F	12	Young Adult	Healthy	4	2019	Breed labels removed	Rescued	Outside Continental US	Wantagh	Adoption	No	Manhattan	10.06
1169	No label	Large	Brown	Green	F	2	Puppy	Healthy	4	2018	Breed labels removed	Rescued	The South	Wantagh	Adoption	Yes	Westhampton	47.85
1170	Label	Medium	Brown	Green	F	3	Puppy	Healthy	4	2017	Breed labels on cards	Rescued	The South	Wantagh	Adoption	No	Westhampton	23.98
1171	Label	Small	Black	Green	F	2	Puppy	Healthy	9	2016	Breed labels on cards	Rescued	The South	Wantagh	Adoption	No	Manhattan	33.09
1172	Label	Small	Tan	Green	F	2	Puppy	Healthy	5	2016	Breed labels on cards	Rescued	The South	Wantagh	Adoption	No	Manhattan	22.29
1173	Label	Small	Brown	No color	F	1	Puppy	Healthy	3	2016	Breed labels on cards	Rescued	The South	Wantagh	Adoption	No	Manhattan	28.88
1174	Label	Medium	Black	Green	F	2	Puppy	Not Healthy	2	2016	Breed labels on cards	Rescued	The South	Wantagh	Adoption	No	Westhampton	38.19
1175	Label	Small	Blonde	Green	F	4	Puppy	Healthy	4	2016	Breed labels on cards	Rescued	The South	Wantagh	Adoption	No	Manhattan	33.89
1176	Label	Medium	Black	Yellow	F	12	Young Adult	Healthy	12	2016	Breed labels on cards	Rescued	The South	Wantagh	Adoption	No	Westhampton	38.29
1177	Label	Medium	White	Green	F	2	Puppy	Healthy	11	2016	Breed labels on cards	Rescued	The South	Wantagh	Adoption	No	Westhampton	32.96
1178	No label	Medium	Black	Green	F	2	Puppy	Healthy	5	2019	Breed labels removed	Rescued	Outside Continental US	Wantagh	Adoption	No	Westhampton	7.28
1179	No label	Large	Black	Green	F	2	Puppy	Healthy	3	2019	Breed labels removed	Rescued	The South	Wantagh	Adoption	No	Westhampton	10.03
1180	No label	Large	Tan	Red	M	12	Young Adult	Healthy	6	2018	Breed labels removed	Rescued	Tri-State Area	Wantagh	Adoption	No	Westhampton	47.17
1181	No label	Medium	Brown	No color	M	3	Puppy	Healthy	5	2019	Breed labels removed	Rescued	Outside Continental US	Wantagh	Adoption	No	Westhampton	6.83
1182	Label	Medium	Tan	Green	F	24	Young Adult	Healthy	4	2016	Breed labels on cards	Rescued	The South	Wantagh	Adoption	No	Manhattan	58.05
1183	No label	Small	White	Blue	F	72	Adult	Healthy	5	2019	Breed labels removed	Rescued	Outside Continental US	Wantagh	Adoption	No	Manhattan	8.21
1184	No label	Small	Black	Yellow	F	24	Young Adult	Healthy	2	2018	Breed labels removed	Rescued	Outside Continental US	Wantagh	Adoption	Yes	Manhattan	30.26
1185	No label	Small	White	Blue	F	47	Adult	Healthy	10	2018	Breed labels removed	Rescued	The South	Wantagh	Adoption	No	Manhattan	24.94
1186	No label	Large	Brown	Green	F	2	Puppy	Healthy	4	2018	Breed labels removed	Rescued	The South	Wantagh	Adoption	Yes	Manhattan	40.97
1187	Label	Small	Brown	Green	F	3	Puppy	Healthy	4	2017	Breed labels on cards	Rescued	The South	Wantagh	Adoption	No	Manhattan	33.29
1188	Label	Small	Tan	Green	F	1	Puppy	Healthy	11	2016	Breed labels on cards	Rescued	The South	Wantagh	Adoption	No	Manhattan	32.98
1189	Label	Small	Blonde	Green	F	1	Puppy	Healthy	5	2016	Breed labels on cards	Rescued	The South	Wantagh	Adoption	No	Manhattan	30.3
1190	No label	Small	Brown	Yellow	M	4	Puppy	Healthy	4	2019	Breed labels removed	Rescued	Outside Continental US	Wantagh	Adoption	No	Manhattan	23.97
1191	Label	Small	Brown	No color	F	1	Puppy	Healthy	9	2016	Breed labels on cards	Rescued	The South	Wantagh	Adoption	No	Manhattan	27.07
1192	No label	Small	Brindle	No color	F	4	Puppy	Healthy	2	2019	Breed labels removed	Rescued	The South	Wantagh	Adoption	No	Manhattan	9.02
1193	No label	Small	Black	Green	M	48	Adult	Healthy	4	2019	Breed labels removed	Rescued	California	Wantagh	Adoption	Yes	Manhattan	12.02
1194	Label	Large	Brown	Yellow	M	2	Puppy	Healthy	3	2017	Breed labels on cards	Rescued	The South	Wantagh	Adoption	No	Manhattan	46.87
1195	Label	Small	Grey	Green	M	1	Puppy	Healthy	11	2016	Breed labels on cards	Rescued	The South	Wantagh	Adoption	No	Manhattan	32.09
1196	Label	Small	Tan	Green	M	2	Puppy	Healthy	6	2016	Breed labels on cards	Rescued	Outside Continental US	Wantagh	Adoption	No	Manhattan	41.13
1197	No label	Medium	Blonde	Blue	M	24	Young Adult	Healthy	1	2019	Breed labels removed	Rescued	Outside Continental US	Wantagh	Adoption	No	Manhattan	21.27
1198	Label	Small	Brown	Green	F	1	Puppy	Healthy	12	2016	Breed labels on cards	Rescued	The South	Wantagh	Adoption	No	Manhattan	30.27
1199	Label	Small	Brown	Green	F	2	Puppy	Healthy	5	2016	Breed labels on cards	Rescued	The South	Wantagh	Adoption	No	Manhattan	22.2
1200	No label	Large	Brown	Green	F	2	Puppy	Healthy	4	2018	Breed labels removed	Rescued	The South	Wantagh	Adoption	No	Westhampton	44.83
1201	Label	Small	White	Yellow	F	6	Puppy	Healthy	3	2017	Breed labels on cards	Rescued	The South	Wantagh	Adoption	No	Manhattan	17.12
1202	Label	Small	Tan	Red	F	24	Young Adult	Healthy	2	2017	Breed labels on cards	Rescued	The South	Wantagh	Adoption	No	Westhampton	34.1
1203	Label	Small	White	Green	F	2	Puppy	Healthy	6	2017	Breed labels on cards	Rescued	The South	Wantagh	Adoption	No	Manhattan	39.24
1204	No label	Medium	White	Blue	F	7	Juvenile	Healthy	4	2019	Breed labels removed	Rescued	The South	Wantagh	Adoption	No	Westhampton	15.94
1205	No label	Small	Tan	Blue	M	12	Young Adult	Healthy	1	2019	Breed labels removed	Rescued	Outside Continental US	Wantagh	Adoption	No	Manhattan	8.24
1206	Label	Small	Black	Green	M	3	Puppy	Healthy	10	2016	Breed labels on cards	Rescued	The South	Wantagh	Adoption	No	Manhattan	56.87
1207	Label	Small	Black	Red	M	48	Adult	Healthy	2	2017	Breed labels on cards	Rescued	The South	Wantagh	Adoption	No	Manhattan	61.1
1208	No label	Medium	Red	No color	F	3	Puppy	Healthy	5	2019	Breed labels removed	Rescued	Outside Continental US	Wantagh	Adoption	Yes	Westhampton	6.93
1209	Label	Small	Brown	Green	M	3	Puppy	Healthy	8	2016	Breed labels on cards	Rescued	The South	Wantagh	Adoption	No	Manhattan	30.21
1210	No label	Medium	Red	Green	M	12	Young Adult	Healthy	2	2019	Breed labels removed	Rescued	The South	Wantagh	Adoption	No	Manhattan	8.22
1211	No label	Large	Brindle	Yellow	M	3	Puppy	Healthy	6	2019	Breed labels removed	Rescued	The South	Wantagh	Adoption	No	Manhattan	0.2
1212	Label	Medium	White	No color	F	12	Young Adult	Not Healthy	2	2016	Breed labels on cards	Rescued	The South	Wantagh	Adoption	No	Westhampton	40.29
1213	Label	Small	Black	Green	M	8	Juvenile	Healthy	8	2016	Breed labels on cards	Rescued	The South	Wantagh	Adoption	No	Manhattan	30.26
1214	Label	Small	Tan	Green	F	1	Puppy	Healthy	11	2016	Breed labels on cards	Rescued	The South	Wantagh	Adoption	No	Manhattan	32.16
1215	Label	Small	Tan	No color	M	1	Puppy	Healthy	1	2017	Breed labels on cards	Rescued	The South	Wantagh	Adoption	No	Manhattan	39.07
1216	Label	Small	Brindle	Green	M	1	Puppy	Healthy	1	2017	Breed labels on cards	Rescued	The South	Wantagh	Adoption	No	Westhampton	37.03
1217	Label	Medium	Brown	Yellow	M	12	Young Adult	Not Healthy	3	2016	Breed labels on cards	Rescued	NYC	Westhampton	Adoption	No	Westhampton	18.99
1218	Label	Small	Brown	Green	F	4	Puppy	Healthy	4	2016	Breed labels on cards	Rescued	The South	Wantagh	Adoption	No	Manhattan	33.89
1219	Label	Small	Brindle	Green	F	24	Young Adult	Healthy	12	2016	Breed labels on cards	Rescued	The South	Wantagh	Adoption	No	Westhampton	23.08
1220	Label	Small	Tan	Green	F	47	Adult	Healthy	6	2017	Breed labels on cards	Rescued	The South	Wantagh	Adoption	No	Manhattan	24.82
1221	Label	Large	Brown	Green	M	1	Puppy	Healthy	12	2016	Breed labels on cards	Rescued	The South	Wantagh	Adoption	No	Manhattan	46.31
1222	Label	Small	Brown	Green	M	1	Puppy	Healthy	11	2016	Breed labels on cards	Rescued	The South	Wantagh	Adoption	No	Manhattan	38.95
1223	Label	Small	Black	Green	M	3	Puppy	Healthy	10	2016	Breed labels on cards	Rescued	The South	Wantagh	Adoption	No	Westhampton	44.07
1224	Label	Small	Black	Green	M	3	Puppy	Healthy	7	2016	Breed labels on cards	Rescued	The South	Wantagh	Adoption	No	Manhattan	11
1225	Label	Small	Brown	Green	M	2	Puppy	Healthy	6	2016	Breed labels on cards	Rescued	Outside Continental US	Wantagh	Adoption	No	Manhattan	45.04
1226	Label	Small	Brown	Green	F	2	Puppy	Healthy	4	2017	Breed labels on cards	Rescued	The South	Wantagh	Adoption	Yes	Manhattan	38.15
1227	Label	Large	Brindle	Yellow	F	2	Puppy	Healthy	3	2017	Breed labels on cards	Rescued	The South	Wantagh	Adoption	No	Manhattan	36.21
1228	No label	Medium	Tan	Blue	M	3	Puppy	Healthy	8	2018	Breed labels removed	Rescued	The South	Wantagh	Adoption	Yes	Manhattan	19.12
1229	No label	Large	Tan	Blue	M	4	Puppy	Healthy	4	2018	Breed labels removed	Rescued	The South	Wantagh	Adoption	Yes	Manhattan	19.96
1230	Label	Small	Brown	Green	F	3	Puppy	Healthy	4	2016	Breed labels on cards	Rescued	The South	Wantagh	Adoption	No	Manhattan	26.01
1231	Label	Medium	Black	No color	F	24	Young Adult	Healthy	2	2017	Breed labels on cards	Rescued	The South	Wantagh	Adoption	No	Manhattan	19.94
1232	Label	Medium	Tan	Green	F	5	Puppy	Healthy	3	2017	Breed labels on cards	Rescued	Outside Continental US	Wantagh	Adoption	No	Westhampton	28
1233	Label	Small	Brown	Green	F	2	Puppy	Healthy	6	2016	Breed labels on cards	Rescued	Outside Continental US	Wantagh	Adoption	No	Manhattan	33
1234	Label	Small	Brown	Green	M	2	Puppy	Healthy	6	2016	Breed labels on cards	Rescued	Outside Continental US	Wantagh	Adoption	No	Manhattan	47.08
1235	No label	Large	Tan	Blue	F	24	Young Adult	Healthy	11	2018	Breed labels removed	Rescued	The South	Wantagh	Adoption	No	Manhattan	21.09
1236	No label	Large	Black	Blue	M	4	Puppy	Healthy	9	2018	Breed labels removed	Rescued	Outside Continental US	Wantagh	Adoption	No	Westhampton	52.16
1237	No label	Large	Tan	Green	M	5	Puppy	Healthy	9	2018	Breed labels removed	Rescued	Outside Continental US	Wantagh	Adoption	Yes	Westhampton	12.9
1238	No label	Small	Tan	Blue	M	18	Young Adult	Healthy	5	2019	Breed labels removed	Rescued	Outside Continental US	Wantagh	Adoption	No	Manhattan	6.33
1239	No label	Large	Brown	Blue	M	12	Young Adult	Healthy	6	2018	Breed labels removed	Rescued	Tri-State Area	Wantagh	Adoption	No	Westhampton	26.28
1240	No label	Small	Brown	Yellow	M	24	Young Adult	Healthy	4	2018	Breed labels removed	Rescued	The South	Wantagh	Adoption	No	Manhattan	17.12
1241	No label	Large	Brindle	No color	M	36	Adult	Healthy	2	2018	Breed labels removed	Rescued	Tri-State Area	Wantagh	Adoption	No	Westhampton	174.05
1242	No label	Medium	Tan	Green	M	3	Puppy	Healthy	3	2019	Breed labels removed	Rescued	Outside Continental US	Wantagh	Adoption	No	Manhattan	18.14
1243	Label	Large	Black	Green	M	2	Puppy	Healthy	1	2017	Breed labels on cards	Rescued	The South	Wantagh	Adoption	No	Manhattan	14.25
1244	Label	Small	Brown	Yellow	M	2	Puppy	Healthy	1	2017	Breed labels on cards	Rescued	Outside Continental US	Wantagh	Adoption	No	Manhattan	84.29
1245	Label	Small	Black	Green	M	1	Puppy	Healthy	11	2016	Breed labels on cards	Rescued	The South	Wantagh	Adoption	Yes	Westhampton	38.99
1246	Label	Small	Black	Green	M	6	Puppy	Healthy	7	2016	Breed labels on cards	Rescued	The South	Wantagh	Adoption	Yes	Manhattan	11.02
1247	Label	Small	Brindle	Yellow	M	24	Young Adult	Healthy	6	2017	Breed labels on cards	Rescued	The South	Wantagh	Adoption	Yes	Manhattan	12.85
1248	Label	Small	Black	No color	F	1	Puppy	Healthy	7	2016	Breed labels on cards	Rescued	The South	Wantagh	Adoption	No	Manhattan	17.27
1249	Label	Medium	Black	Green	F	3	Puppy	Not Healthy	2	2016	Breed labels on cards	Rescued	The South	Wantagh	Adoption	No	Manhattan	32.33
1250	Label	Small	Brown	Green	M	24	Young Adult	Healthy	6	2017	Breed labels on cards	Rescued	The South	Wantagh	Adoption	No	Manhattan	19.37
1251	Label	Small	Brown	Green	M	1	Puppy	Healthy	1	2017	Breed labels on cards	Rescued	The South	Wantagh	Adoption	No	Westhampton	35.01
1252	No label	Large	White	Green	F	2	Puppy	Healthy	5	2019	Breed labels removed	Rescued	The South	Wantagh	Adoption	No	Manhattan	8.04
1253	Label	Small	White	Green	F	95	Adult	Not Healthy	3	2016	Breed labels on cards	Rescued	Outside Continental US	Wantagh	Adoption	No	Manhattan	38.33
1254	Label	Small	Brown	Green	F	3	Puppy	Healthy	9	2016	Breed labels on cards	Rescued	Outside Continental US	Wantagh	Adoption	No	Westhampton	51.85
1255	Label	Medium	Black	Green	F	2	Puppy	Healthy	5	2016	Breed labels on cards	Rescued	The South	Wantagh	Adoption	No	Westhampton	36
1256	No label	Medium	Black	Green	F	12	Young Adult	Healthy	2	2019	Breed labels removed	Rescued	The South	Wantagh	Adoption	No	Westhampton	15.17
1257	No label	Medium	Black	Green	F	2	Puppy	Healthy	6	2019	Breed labels removed	Rescued	The South	Wantagh	Adoption	No	Westhampton	6.07
1258	Label	Small	Brown	Green	F	2	Puppy	Healthy	4	2017	Breed labels on cards	Rescued	The South	Wantagh	Adoption	No	Manhattan	49.28
1259	Label	Medium	Brindle	Yellow	F	3	Puppy	Healthy	11	2016	Breed labels on cards	Rescued	The South	Wantagh	Adoption	No	Manhattan	53.06
1260	No label	Small	Black	Yellow	F	4	Puppy	Healthy	4	2019	Breed labels removed	Rescued	Outside Continental US	Wantagh	Adoption	No	Manhattan	10.1
1261	No label	Small	Blonde	Green	F	24	Young Adult	Healthy	4	2018	Breed labels removed	Rescued	The South	Wantagh	Adoption	No	Manhattan	40.89
1262	Label	Small	Brown	Yellow	M	4	Puppy	Healthy	12	2016	Breed labels on cards	Rescued	The South	Wantagh	Adoption	No	Manhattan	30.3
1263	No label	Medium	Black	Green	F	3	Puppy	Healthy	5	2019	Breed labels removed	Rescued	The South	Wantagh	Adoption	No	Westhampton	0.07
1264	Label	Small	Black	No color	F	24	Young Adult	Not Healthy	3	2016	Breed labels on cards	Rescued	The South	Wantagh	Adoption	No	Manhattan	22.17
1265	Label	Small	Tan	Green	M	1	Puppy	Healthy	1	2017	Breed labels on cards	Rescued	The South	Wantagh	Adoption	No	Westhampton	32.86
1266	No label	Large	Black	Blue	M	4	Puppy	Healthy	3	2019	Breed labels removed	Rescued	The South	Wantagh	Adoption	No	Westhampton	10.22
1267	No label	Medium	Tan	Green	F	2	Puppy	Healthy	2	2019	Breed labels removed	Rescued	The South	Wantagh	Adoption	Yes	Manhattan	0.17
1268	No label	Small	Brown	Green	M	24	Young Adult	Healthy	4	2018	Breed labels removed	Rescued	The South	Wantagh	Adoption	No	Manhattan	40.89
1269	No label	Medium	Brown	Yellow	F	11	Juvenile	Healthy	12	2018	Breed labels removed	Rescued	The South	Wantagh	Adoption	No	Manhattan	23.14
1270	No label	Medium	Brown	Blue	F	4	Puppy	Healthy	2	2019	Breed labels removed	Rescued	The South	Wantagh	Adoption	No	Manhattan	0.33
1271	No label	Small	Tan	Yellow	F	11	Juvenile	Healthy	6	2019	Breed labels removed	Rescued	Outside Continental US	Wantagh	Adoption	No	Manhattan	13.9
1272	No label	Medium	Tan	Blue	F	24	Young Adult	Healthy	5	2018	Breed labels removed	Rescued	Outside Continental US	Wantagh	Adoption	No	Manhattan	53.21
1273	Label	Small	White	Green	F	2	Puppy	Healthy	6	2017	Breed labels on cards	Rescued	The South	Wantagh	Adoption	Yes	Manhattan	40.17
1274	Label	Medium	Black	Green	F	2	Puppy	Healthy	11	2016	Breed labels on cards	Rescued	The South	Wantagh	Adoption	No	Manhattan	55.95
1275	No label	Large	Red	Yellow	M	5	Puppy	Healthy	5	2019	Breed labels removed	Rescued	Tri-State Area	Wantagh	Adoption	No	Manhattan	8.77
1276	Label	Medium	Brown	Yellow	F	12	Young Adult	Healthy	6	2017	Breed labels on cards	Rescued	Outside Continental US	Wantagh	Adoption	No	Westhampton	72.93
1277	No label	Medium	Tan	Blue	M	4	Puppy	Healthy	6	2019	Breed labels removed	Rescued	The South	Wantagh	Adoption	No	Manhattan	35.92
1278	No label	Large	White	Green	F	2	Puppy	Healthy	3	2019	Breed labels removed	Rescued	The South	Wantagh	Adoption	No	Westhampton	15.9
1279	No label	Small	White	Green	M	5	Puppy	Healthy	4	2019	Breed labels removed	Rescued	Outside Continental US	Wantagh	Adoption	No	Manhattan	9.04
1280	Label	Small	Black	Green	M	24	Young Adult	Not Healthy	3	2016	Breed labels on cards	Rescued	Outside Continental US	Wantagh	Adoption	No	Manhattan	22.32
1281	Label	Medium	Black	Green	F	24	Young Adult	Healthy	3	2017	Breed labels on cards	Rescued	Outside Continental US	Wantagh	Adoption	No	Manhattan	21.03
1282	Label	Small	Brown	Green	M	1	Puppy	Healthy	5	2016	Breed labels on cards	Rescued	The South	Wantagh	Adoption	No	Westhampton	35.99
1283	No label	Small	Tan	Green	F	8	Juvenile	Healthy	3	2019	Breed labels removed	Rescued	Outside Continental US	Wantagh	Adoption	No	Manhattan	8.99
1284	No label	Large	Black	Green	F	2	Puppy	Healthy	5	2019	Breed labels removed	Rescued	The South	Wantagh	Adoption	Yes	Manhattan	8.97
1285	No label	Medium	Black	Yellow	F	3	Puppy	Healthy	4	2019	Breed labels removed	Rescued	Outside Continental US	Wantagh	Adoption	No	Westhampton	37.94
1286	Label	Small	Black	Green	F	1	Puppy	Healthy	6	2016	Breed labels on cards	Rescued	The South	Wantagh	Adoption	No	Westhampton	29.05
1287	No label	Small	White	Green	M	0	Puppy	Healthy	7	2018	Breed labels removed	Rescued	California	Wantagh	Adoption	Yes	Westhampton	81.95
1288	No label	Large	Black	Green	F	2	Puppy	Healthy	2	2018	Breed labels removed	Rescued	The South	Wantagh	Adoption	No	Westhampton	18.05
1289	Label	Small	Black	Green	F	2	Puppy	Not Healthy	2	2016	Breed labels on cards	Rescued	The South	Wantagh	Adoption	No	Westhampton	36.25
1290	No label	Small	Black	Blue	F	7	Juvenile	Healthy	7	2018	Breed labels removed	Rescued	Outside Continental US	Wantagh	Adoption	No	Manhattan	23.08
1291	No label	Large	Black	Green	M	2	Puppy	Healthy	5	2019	Breed labels removed	Rescued	The South	Wantagh	Adoption	Yes	Manhattan	10.14
1292	Label	Small	Black	Green	M	3	Puppy	Not Healthy	2	2016	Breed labels on cards	Rescued	The South	Wantagh	Adoption	No	Manhattan	31.14
1293	Label	Small	Brown	Green	M	24	Young Adult	Healthy	7	2016	Breed labels on cards	Rescued	The South	Wantagh	Adoption	No	Manhattan	27.05
1294	Label	Large	Black	Green	M	1	Puppy	Healthy	12	2016	Breed labels on cards	Rescued	The South	Wantagh	Adoption	No	Manhattan	35.16
1295	No label	Small	Brown	Blue	F	29	Young Adult	Healthy	11	2018	Breed labels removed	Rescued	Outside Continental US	Wantagh	Adoption	No	Manhattan	35.8
1296	Label	Small	Black	Yellow	F	23	Young Adult	Healthy	11	2016	Breed labels on cards	Rescued	The South	Wantagh	Adoption	No	Manhattan	26.14
1297	No label	Large	Brown	Green	F	2	Puppy	Healthy	2	2018	Breed labels removed	Rescued	The South	Wantagh	Adoption	No	Westhampton	19.07
1298	No label	Small	Black	Yellow	F	60	Adult	Healthy	3	2019	Breed labels removed	Rescued	Outside Continental US	Wantagh	Adoption	No	Manhattan	0.16
1299	No label	Large	Black	Red	F	5	Puppy	Healthy	5	2019	Breed labels removed	Rescued	Tri-State Area	Wantagh	Adoption	No	Manhattan	15.87
1300	No label	Medium	Black	Yellow	F	12	Young Adult	Healthy	7	2018	Breed labels removed	Rescued	The South	Wantagh	Adoption	No	Westhampton	30.13
1301	Label	Small	Tan	Yellow	F	24	Young Adult	Healthy	9	2016	Breed labels on cards	Rescued	The South	Wantagh	Adoption	No	Westhampton	24.14
1302	No label	Small	Black	Green	F	3	Puppy	Healthy	7	2018	Breed labels removed	Rescued	The South	Wantagh	Adoption	No	Wantagh	35.12
1303	Label	Small	Brown	Green	F	2	Puppy	Healthy	4	2017	Breed labels on cards	Rescued	The South	Wantagh	Adoption	Yes	Manhattan	38.09
1304	No label	Small	Brown	Green	F	12	Young Adult	Healthy	2	2018	Breed labels removed	Rescued	The South	Wantagh	Adoption	No	Manhattan	100.34
1305	No label	Large	Brown	Green	M	3	Puppy	Healthy	3	2018	Breed labels removed	Rescued	The South	Wantagh	Adoption	No	Manhattan	26.22
1306	No label	Small	White	Yellow	F	24	Young Adult	Healthy	2	2018	Breed labels removed	Rescued	Outside Continental US	Wantagh	Adoption	No	Manhattan	29.29
1307	No label	Medium	Brindle	Green	M	4	Puppy	Healthy	2	2019	Breed labels removed	Rescued	Outside Continental US	Wantagh	Adoption	Yes	Manhattan	52
1308	Label	Small	Tan	Yellow	M	30	Young Adult	Healthy	8	2016	Breed labels on cards	Rescued	The South	Wantagh	Adoption	No	Westhampton	23.96
1309	No label	Medium	Black	Blue	F	24	Young Adult	Healthy	12	2018	Breed labels removed	Rescued	Tri-State Area	Wantagh	Adoption	No	Manhattan	27.12
1310	Label	Small	Tan	Green	F	1	Puppy	Healthy	1	2017	Breed labels on cards	Rescued	The South	Wantagh	Adoption	No	Manhattan	42.89
1311	Label	Large	Black	Green	F	3	Puppy	Healthy	3	2017	Breed labels on cards	Rescued	Outside Continental US	Wantagh	Adoption	No	Manhattan	18.12
1312	No label	Medium	Red	Blue	F	12	Young Adult	Healthy	10	2018	Breed labels removed	Rescued	Tri-State Area	Wantagh	Adoption	No	Manhattan	15.95
1313	No label	Small	Blonde	Red	F	18	Young Adult	Healthy	4	2018	Breed labels removed	Rescued	The South	Wantagh	Adoption	No	Manhattan	36.81
1314	No label	Large	Tan	Yellow	F	4	Puppy	Healthy	3	2019	Breed labels removed	Rescued	Outside Continental US	Wantagh	Adoption	No	Westhampton	30.24
1315	Label	Small	Black	Green	F	12	Young Adult	Healthy	1	2017	Breed labels on cards	Rescued	The South	Wantagh	Adoption	No	Manhattan	26.03
1316	Label	Small	Black	Green	F	24	Young Adult	Healthy	5	2016	Breed labels on cards	Rescued	The South	Wantagh	Adoption	No	Manhattan	46.27
1317	Label	Large	White	Green	F	1	Puppy	Healthy	12	2016	Breed labels on cards	Rescued	The South	Wantagh	Adoption	No	Manhattan	30.1
1318	No label	Medium	Black	Green	F	2	Puppy	Healthy	9	2018	Breed labels removed	Rescued	The South	Wantagh	Adoption	No	Manhattan	38.91
1319	No label	Medium	Brown	Blue	F	12	Young Adult	Healthy	9	2018	Breed labels removed	Rescued	Outside Continental US	Wantagh	Adoption	No	Westhampton	40.9
1320	Label	Small	Brown	Green	F	2	Puppy	Healthy	6	2016	Breed labels on cards	Rescued	Outside Continental US	Wantagh	Adoption	No	Manhattan	33
1321	Label	Medium	Brown	Green	M	24	Young Adult	Healthy	7	2016	Breed labels on cards	Rescued	The South	Wantagh	Adoption	No	Westhampton	35.03
1322	Label	Small	Brindle	Green	M	2	Puppy	Healthy	9	2016	Breed labels on cards	Rescued	The South	Wantagh	Adoption	No	Manhattan	54.15
1323	No label	Large	Black	Yellow	M	6	Puppy	Healthy	5	2018	Breed labels removed	Rescued	The South	Wantagh	Adoption	No	Westhampton	26.92
1324	Label	Small	Black	No color	M	17	Young Adult	Not Healthy	3	2016	Breed labels on cards	Rescued	The South	Wantagh	Adoption	No	Manhattan	47.42
1325	Label	Small	Brown	Green	M	2	Puppy	Healthy	4	2017	Breed labels on cards	Rescued	The South	Wantagh	Adoption	Yes	Manhattan	38.11
1326	No label	Medium	Tan	Green	M	3	Puppy	Healthy	3	2018	Breed labels removed	Rescued	The South	Wantagh	Adoption	Yes	Westhampton	53.17
1327	Label	Small	Black	Green	M	3	Puppy	Healthy	3	2016	Breed labels on cards	Rescued	Outside Continental US	Wantagh	Adoption	No	Westhampton	16.8
1328	No label	Large	Black	Blue	F	3	Puppy	Healthy	9	2018	Breed labels removed	Rescued	The South	Wantagh	Adoption	No	Westhampton	32.87
1329	No label	Medium	Black	Blue	M	6	Puppy	Healthy	1	2019	Breed labels removed	Rescued	The South	Wantagh	Adoption	Yes	Manhattan	11.02
1330	No label	Small	Grey	Blue	M	24	Young Adult	Healthy	5	2018	Breed labels removed	Rescued	The South	Wantagh	Adoption	No	Manhattan	11.98
1331	Label	Small	Brindle	Yellow	F	12	Young Adult	Healthy	6	2017	Breed labels on cards	Rescued	The South	Wantagh	Adoption	No	Manhattan	20.8
1332	Label	Small	Tan	Green	F	12	Young Adult	Healthy	8	2016	Breed labels on cards	Rescued	The South	Wantagh	Adoption	No	Manhattan	28.08
1333	Label	Small	White	No color	M	1	Puppy	Healthy	1	2017	Breed labels on cards	Rescued	The South	Wantagh	Adoption	No	Wantagh	34.81
1334	Label	Small	Black	Yellow	M	24	Young Adult	Healthy	9	2016	Breed labels on cards	Rescued	The South	Wantagh	Adoption	No	Westhampton	31.24
1335	Label	Medium	Black	No color	F	36	Adult	Healthy	10	2016	Breed labels on cards	Rescued	The South	Wantagh	Adoption	No	Wantagh	190.93
1336	Label	Medium	Brindle	Green	F	24	Young Adult	Healthy	1	2017	Breed labels on cards	Rescued	The South	Wantagh	Adoption	No	Westhampton	50.84
1337	Label	Medium	Black	Yellow	M	12	Young Adult	Healthy	1	2017	Breed labels on cards	Rescued	The South	Wantagh	Adoption	No	Westhampton	21.02
1338	Label	Small	Black	Green	M	2	Puppy	Healthy	8	2016	Breed labels on cards	Rescued	The South	Wantagh	Adoption	Yes	Manhattan	31.95
1339	Label	Small	Brown	Green	M	2	Puppy	Healthy	8	2016	Breed labels on cards	Rescued	The South	Wantagh	Adoption	No	Manhattan	32.1
1340	No label	Small	White	Green	M	36	Adult	Healthy	3	2019	Breed labels removed	Rescued	California	Wantagh	Adoption	Yes	Manhattan	23.08
1341	Label	Small	Tan	Blue	M	60	Adult	Healthy	6	2017	Breed labels on cards	Rescued	The South	Wantagh	Adoption	No	Manhattan	30.35
1342	No label	Small	Black	Green	M	60	Adult	Healthy	5	2019	Breed labels removed	Rescued	California	Wantagh	Adoption	Yes	Manhattan	10.98
1343	Label	Small	Tan	Yellow	M	11	Juvenile	Healthy	4	2016	Breed labels on cards	Rescued	The South	Wantagh	Adoption	No	Manhattan	26.97
1344	No label	Small	Brindle	Blue	F	3	Puppy	Healthy	10	2018	Breed labels removed	Rescued	The South	Wantagh	Adoption	No	Manhattan	26.21
1345	No label	Large	Blonde	Yellow	F	24	Young Adult	Healthy	1	2019	Breed labels removed	Rescued	Outside Continental US	Wantagh	Adoption	No	Westhampton	143.16
1346	Label	Small	Tan	Green	M	60	Adult	Healthy	6	2017	Breed labels on cards	Rescued	The South	Wantagh	Adoption	Yes	Manhattan	12.83
1347	No label	Medium	Black	Yellow	M	3	Puppy	Healthy	4	2019	Breed labels removed	Rescued	Outside Continental US	Wantagh	Adoption	No	Westhampton	38.83
1348	No label	Medium	Tan	Blue	M	5	Puppy	Healthy	11	2018	Breed labels removed	Rescued	Outside Continental US	Wantagh	Adoption	No	Westhampton	17.06
1349	Label	Medium	Grey	Green	F	9	Juvenile	Healthy	10	2016	Breed labels on cards	Rescued	Outside Continental US	Wantagh	Adoption	No	Manhattan	19.94
1350	Label	Medium	Brown	Yellow	F	24	Young Adult	Healthy	6	2017	Breed labels on cards	Rescued	The South	Wantagh	Adoption	No	Manhattan	37.28
1351	No label	Medium	Black	Yellow	F	6	Puppy	Healthy	1	2019	Breed labels removed	Rescued	The South	Wantagh	Adoption	No	Manhattan	10.15
1352	No label	Small	White	Blue	F	12	Young Adult	Healthy	5	2019	Breed labels removed	Rescued	Outside Continental US	Wantagh	Adoption	No	Manhattan	0.26
1353	No label	Medium	Brown	Yellow	F	0	Puppy	Healthy	10	2018	Breed labels removed	Rescued	The South	Wantagh	Adoption	No	Manhattan	37.21
1354	No label	Small	Brown	Green	F	3	Puppy	Healthy	11	2018	Breed labels removed	Rescued	Outside Continental US	Wantagh	Adoption	Yes	Manhattan	9.25
1355	Label	Small	Brown	Green	F	2	Puppy	Healthy	6	2017	Breed labels on cards	Rescued	The South	Wantagh	Adoption	No	Manhattan	29.14
1356	No label	Large	Black	Blue	F	4	Puppy	Healthy	9	2018	Breed labels removed	Rescued	Tri-State Area	Wantagh	Adoption	No	Westhampton	33.19
1357	No label	Medium	Tan	Blue	F	4	Puppy	Healthy	6	2019	Breed labels removed	Rescued	The South	Wantagh	Adoption	No	Manhattan	0.4
1358	Label	Medium	Brown	Green	F	2	Puppy	Healthy	6	2016	Breed labels on cards	Rescued	The South	Wantagh	Adoption	No	Manhattan	15.95
1359	No label	Small	White	Green	F	24	Young Adult	Healthy	3	2018	Breed labels removed	Rescued	Outside Continental US	Wantagh	Adoption	Yes	Manhattan	25.05
1360	No label	Medium	Tan	Green	F	24	Young Adult	Healthy	3	2019	Breed labels removed	Rescued	Outside Continental US	Wantagh	Adoption	No	Westhampton	9.13
1361	No label	Large	Black	Green	F	3	Puppy	Healthy	8	2018	Breed labels removed	Rescued	The South	Wantagh	Adoption	No	Westhampton	15.13
1362	No label	Small	Tan	Green	F	12	Young Adult	Healthy	6	2018	Breed labels removed	Rescued	California	Wantagh	Adoption	Yes	Manhattan	26.12
1363	Label	Medium	Black	Green	F	2	Puppy	Healthy	6	2016	Breed labels on cards	Rescued	The South	Wantagh	Adoption	Yes	Manhattan	15.01
1364	No label	Medium	Brindle	Blue	F	4	Puppy	Healthy	9	2018	Breed labels removed	Rescued	Tri-State Area	Wantagh	Adoption	No	Manhattan	61.3
1365	Label	Medium	Grey	Yellow	F	24	Young Adult	Healthy	4	2016	Breed labels on cards	Rescued	The South	Wantagh	Adoption	No	Westhampton	38.12
1366	No label	Small	Black	Blue	M	24	Young Adult	Healthy	1	2019	Breed labels removed	Rescued	Outside Continental US	Wantagh	Adoption	No	Manhattan	50.22
1367	Label	Large	Grey	Yellow	M	12	Young Adult	Healthy	6	2017	Breed labels on cards	Rescued	The South	Wantagh	Adoption	No	Manhattan	18.11
1368	Label	Large	Black	Yellow	M	11	Juvenile	Healthy	4	2017	Breed labels on cards	Rescued	The South	Wantagh	Adoption	No	Westhampton	59.02
1369	Label	Small	Brown	Green	M	2	Puppy	Healthy	6	2017	Breed labels on cards	Rescued	The South	Wantagh	Adoption	No	Manhattan	30.39
1370	No label	Small	Brown	Green	M	2	Puppy	Healthy	1	2019	Breed labels removed	Rescued	The South	Wantagh	Adoption	No	Manhattan	15.93
1371	Label	Small	Tan	Green	F	1	Puppy	Healthy	4	2017	Breed labels on cards	Rescued	The South	Wantagh	Adoption	No	Manhattan	32.02
1372	Label	Medium	Black	Green	F	9	Juvenile	Healthy	12	2016	Breed labels on cards	Rescued	The South	Wantagh	Adoption	No	Manhattan	30.23
1373	No label	Large	Brown	Yellow	F	24	Young Adult	Healthy	5	2019	Breed labels removed	Rescued	Outside Continental US	Wantagh	Adoption	No	Manhattan	0.06
1374	No label	Small	Black	Yellow	F	48	Adult	Healthy	5	2019	Breed labels removed	Rescued	Outside Continental US	Wantagh	Adoption	No	Manhattan	9.08
1375	No label	Small	Tan	Green	F	18	Young Adult	Healthy	6	2019	Breed labels removed	Rescued	Outside Continental US	Wantagh	Adoption	No	Westhampton	32.83
1376	No label	Medium	Tan	Yellow	M	11	Juvenile	Healthy	10	2018	Breed labels removed	Rescued	The South	Wantagh	Adoption	No	Manhattan	35.34
1377	No label	Medium	Black	Green	M	2	Puppy	Healthy	9	2018	Breed labels removed	Rescued	The South	Wantagh	Adoption	No	Manhattan	48.89
1378	No label	Medium	Black	Green	F	12	Young Adult	Healthy	11	2018	Breed labels removed	Rescued	The South	Wantagh	Adoption	No	Westhampton	29.95
1379	No label	Medium	Brown	Yellow	M	8	Juvenile	Healthy	5	2019	Breed labels removed	Rescued	Outside Continental US	Wantagh	Adoption	No	Manhattan	0.11
1380	Label	Small	Brown	Green	F	1	Puppy	Healthy	5	2016	Breed labels on cards	Rescued	The South	Wantagh	Adoption	No	Manhattan	15.22
1381	Label	Medium	Black	Yellow	F	24	Young Adult	Healthy	9	2016	Breed labels on cards	Rescued	The South	Wantagh	Adoption	No	Westhampton	131.07
1382	No label	Small	Tan	Red	F	24	Young Adult	Healthy	6	2018	Breed labels removed	Rescued	California	Wantagh	Adoption	No	Manhattan	26.28
1383	No label	Small	Black	Blue	M	3	Puppy	Healthy	10	2018	Breed labels removed	Rescued	The South	Wantagh	Adoption	Yes	Manhattan	18.11
1384	No label	Small	White	Green	M	60	Adult	Healthy	6	2018	Breed labels removed	Rescued	California	Wantagh	Adoption	Yes	Manhattan	24.58
1385	Label	Medium	Black	Green	F	2	Puppy	Healthy	6	2016	Breed labels on cards	Rescued	The South	Wantagh	Adoption	No	Manhattan	15.98
1386	Label	Medium	White	Green	F	4	Puppy	Not Healthy	3	2016	Breed labels on cards	Rescued	The South	Wantagh	Adoption	No	Westhampton	42.27
1387	No label	Large	Black	Blue	F	4	Puppy	Healthy	9	2018	Breed labels removed	Rescued	Tri-State Area	Wantagh	Adoption	No	Westhampton	33.15
1388	No label	Small	Brown	Green	F	12	Young Adult	Healthy	10	2018	Breed labels removed	Rescued	The South	Wantagh	Adoption	No	Manhattan	45.32
1389	No label	Large	Black	Yellow	F	11	Juvenile	Healthy	3	2019	Breed labels removed	Rescued	Outside Continental US	Wantagh	Adoption	No	Westhampton	22.83
1390	No label	Small	White	Blue	F	24	Young Adult	Healthy	2	2018	Breed labels removed	Rescued	Outside Continental US	Wantagh	Adoption	No	Westhampton	30.05
1391	Label	Small	Brown	Green	F	2	Puppy	Healthy	6	2017	Breed labels on cards	Rescued	The South	Wantagh	Adoption	No	Manhattan	24.39
1392	Label	Medium	Black	Green	F	1	Puppy	Healthy	4	2017	Breed labels on cards	Rescued	The South	Wantagh	Adoption	No	Manhattan	38.09
1393	Label	Medium	Grey	Green	F	12	Young Adult	Healthy	10	2016	Breed labels on cards	Rescued	Outside Continental US	Wantagh	Adoption	No	Westhampton	17.88
1394	Label	Medium	Black	No color	M	2	Puppy	Healthy	6	2016	Breed labels on cards	Rescued	The South	Wantagh	Adoption	No	Manhattan	15.96
1395	Label	Medium	Black	Green	F	84	Adult	Healthy	1	2017	Breed labels on cards	Rescued	The South	Wantagh	Adoption	No	Manhattan	27.93
1396	Label	Small	Brindle	No color	F	2	Puppy	Healthy	6	2017	Breed labels on cards	Rescued	The South	Wantagh	Adoption	No	Manhattan	33.33
1397	Label	Medium	Black	Green	M	2	Puppy	Healthy	6	2016	Breed labels on cards	Rescued	The South	Wantagh	Adoption	No	Manhattan	15.85
1398	Label	Small	Brown	Green	F	3	Puppy	Healthy	8	2016	Breed labels on cards	Rescued	The South	Wantagh	Adoption	No	Manhattan	30.01
1399	Label	Small	Black	Green	F	45	Adult	Healthy	10	2016	Breed labels on cards	Rescued	The South	Wantagh	Adoption	No	Westhampton	31.89
1400	No label	Medium	Black	Green	M	3	Puppy	Healthy	5	2019	Breed labels removed	Rescued	The South	Wantagh	Adoption	No	Westhampton	16.9
1401	No label	Medium	Black	Green	M	2	Puppy	Healthy	9	2018	Breed labels removed	Rescued	The South	Wantagh	Adoption	No	Manhattan	47.08
1402	Label	Small	White	Green	M	1	Puppy	Healthy	11	2016	Breed labels on cards	Rescued	The South	Wantagh	Adoption	No	Manhattan	39.95
1403	Label	Small	White	Green	M	1	Puppy	Healthy	11	2016	Breed labels on cards	Rescued	The South	Wantagh	Adoption	No	Manhattan	39.18
1404	No label	Small	Black	Blue	F	5	Puppy	Healthy	5	2018	Breed labels removed	Rescued	The South	Wantagh	Adoption	No	Manhattan	27.98
1405	No label	Small	Tan	Yellow	F	41	Adult	Healthy	10	2018	Breed labels removed	Rescued	The South	Wantagh	Adoption	No	Manhattan	23.85
1406	No label	Large	Tan	Yellow	F	5	Puppy	Healthy	8	2018	Breed labels removed	Rescued	The South	Wantagh	Adoption	No	Westhampton	25.93
1407	Label	Small	Tan	Green	M	2	Puppy	Healthy	4	2016	Breed labels on cards	Rescued	The South	Wantagh	Adoption	No	Manhattan	40.38
1408	No label	Medium	Black	Green	M	1	Puppy	Healthy	2	2019	Breed labels removed	Rescued	The South	Wantagh	Adoption	No	Manhattan	15.18
1409	Label	Small	Brown	Green	F	2	Puppy	Healthy	4	2016	Breed labels on cards	Rescued	The South	Wantagh	Adoption	No	Manhattan	37.38
1410	No label	Small	Black	Green	F	48	Adult	Healthy	4	2018	Breed labels removed	Rescued	The South	Wantagh	Adoption	Yes	Manhattan	16.09
1411	No label	Large	Black	Blue	F	84	Adult	Healthy	9	2018	Breed labels removed	Rescued	Tri-State Area	Wantagh	Adoption	No	Westhampton	60.17
1412	No label	Medium	Tan	Yellow	M	9	Juvenile	Healthy	3	2019	Breed labels removed	Rescued	The South	Wantagh	Adoption	No	Manhattan	24.11
1413	No label	Small	Brown	Yellow	M	2	Puppy	Healthy	5	2018	Breed labels removed	Rescued	Outside Continental US	Wantagh	Adoption	Yes	Manhattan	52.14
1414	No label	Large	Black	Green	M	1	Puppy	Healthy	2	2019	Breed labels removed	Rescued	The South	Wantagh	Adoption	No	Westhampton	21.99
1415	No label	Small	Tan	Green	M	60	Adult	Healthy	3	2019	Breed labels removed	Rescued	California	Wantagh	Adoption	No	Westhampton	38.07
1416	No label	Medium	Black	Green	F	1	Puppy	Healthy	2	2019	Breed labels removed	Rescued	The South	Wantagh	Adoption	No	Manhattan	16.05
1417	Label	Medium	Brindle	Green	F	3	Puppy	Healthy	8	2016	Breed labels on cards	Rescued	The South	Wantagh	Adoption	No	Westhampton	21.26
1418	Label	Small	Brown	Green	F	2	Puppy	Healthy	4	2016	Breed labels on cards	Rescued	The South	Wantagh	Adoption	No	Manhattan	27.45
1419	No label	Medium	Brown	Yellow	M	6	Puppy	Healthy	3	2019	Breed labels removed	Rescued	The South	Wantagh	Adoption	No	Manhattan	24.11
1420	No label	Medium	Black	Green	M	1	Puppy	Healthy	3	2019	Breed labels removed	Rescued	The South	Wantagh	Adoption	No	Manhattan	14.88
1421	No label	Small	White	Green	M	2	Puppy	Healthy	11	2018	Breed labels removed	Rescued	The South	Wantagh	Adoption	No	Manhattan	15.97
1422	No label	Large	Black	Green	M	1	Puppy	Healthy	2	2019	Breed labels removed	Rescued	The South	Wantagh	Adoption	No	Westhampton	23.1
1423	Label	Small	Brown	Green	F	2	Puppy	Healthy	4	2016	Breed labels on cards	Rescued	The South	Wantagh	Adoption	No	Manhattan	41.46
1424	Label	Large	Black	Yellow	F	24	Young Adult	Healthy	11	2016	Breed labels on cards	Rescued	The South	Wantagh	Adoption	No	Manhattan	39.13
1425	No label	Medium	Black	Green	F	1	Puppy	Healthy	2	2019	Breed labels removed	Rescued	The South	Wantagh	Adoption	No	Manhattan	20.15
1426	No label	Large	Black	Green	F	6	Puppy	Healthy	6	2019	Breed labels removed	Rescued	The South	Wantagh	Adoption	No	Manhattan	0.14
1427	Label	Small	Tan	Green	M	2	Puppy	Healthy	8	2016	Breed labels on cards	Rescued	The South	Wantagh	Adoption	No	Manhattan	31.33
1428	Label	Small	Tan	Green	M	3	Puppy	Healthy	6	2017	Breed labels on cards	Rescued	Outside Continental US	Wantagh	Adoption	No	Manhattan	14.09
1429	No label	Medium	Black	Blue	M	12	Young Adult	Healthy	2	2019	Breed labels removed	Rescued	The South	Wantagh	Adoption	No	Manhattan	8.01
1430	Label	Small	Black	Green	F	120	Senior	Not Healthy	6	2017	Breed labels on cards	Owner Surrender	Tri-State Area	Wantagh	Adoption	No	Manhattan	81.12
1431	Label	Small	White	Yellow	M	2	Puppy	Healthy	8	2016	Breed labels on cards	Rescued	The South	Wantagh	Adoption	No	Manhattan	36.27
1432	No label	Large	Black	Green	M	1	Puppy	Healthy	2	2019	Breed labels removed	Rescued	The South	Wantagh	Adoption	No	Westhampton	17.09
1433	No label	Small	Black	Blue	F	24	Young Adult	Healthy	2	2018	Breed labels removed	Rescued	The South	Wantagh	Adoption	No	Manhattan	45.28
1434	No label	Small	Black	Green	M	12	Young Adult	Healthy	6	2018	Breed labels removed	Rescued	California	Wantagh	Adoption	No	Manhattan	18.19
1435	No label	Small	White	Yellow	M	84	Adult	Healthy	3	2019	Breed labels removed	Rescued	The South	Wantagh	Adoption	No	Manhattan	42.96
1436	Label	Small	Brown	Green	M	12	Young Adult	Healthy	8	2016	Breed labels on cards	Rescued	The South	Wantagh	Adoption	No	Westhampton	31.01
1437	No label	Small	Black	Blue	M	36	Adult	Healthy	11	2018	Breed labels removed	Rescued	Tri-State Area	Wantagh	Adoption	No	Manhattan	7.23
1438	No label	Medium	Tan	Blue	M	12	Young Adult	Healthy	2	2018	Breed labels removed	Rescued	The South	Wantagh	Adoption	No	Westhampton	29.12
1439	Label	Small	Brown	Green	M	36	Adult	Healthy	9	2016	Breed labels on cards	Rescued	The South	Wantagh	Adoption	No	Westhampton	24.18
1440	Label	Small	Brown	Green	M	4	Puppy	Healthy	6	2017	Breed labels on cards	Rescued	The South	Wantagh	Adoption	No	Westhampton	29.2
1441	Label	Small	White	Green	M	3	Puppy	Healthy	8	2016	Breed labels on cards	Rescued	The South	Wantagh	Adoption	No	Manhattan	29.3
1442	No label	Small	White	Blue	M	24	Young Adult	Healthy	11	2018	Breed labels removed	Rescued	The South	Wantagh	Adoption	No	Manhattan	7.29
1443	No label	Small	Black	Blue	M	3	Puppy	Healthy	8	2018	Breed labels removed	Rescued	The South	Wantagh	Adoption	Yes	Manhattan	18.08
1444	Label	Large	Tan	Green	M	2	Puppy	Healthy	1	2017	Breed labels on cards	Rescued	The South	Wantagh	Adoption	No	Manhattan	25.77
1445	No label	Small	Brindle	Green	M	4	Puppy	Healthy	3	2019	Breed labels removed	Rescued	Outside Continental US	Wantagh	Adoption	No	Manhattan	18.04
1446	No label	Medium	Tan	No color	F	0	Puppy	Healthy	4	2019	Breed labels removed	Rescued	The South	Wantagh	Adoption	No	Manhattan	4.22
1447	No label	Medium	Blonde	Green	M	3	Puppy	Healthy	6	2019	Breed labels removed	Rescued	The South	Wantagh	Adoption	No	Manhattan	25.04
1448	Label	Small	Tan	Yellow	F	6	Puppy	Healthy	6	2017	Breed labels on cards	Rescued	Outside Continental US	Wantagh	Adoption	No	Westhampton	17.09
1449	No label	Medium	Tan	No color	F	0	Puppy	Healthy	4	2019	Breed labels removed	Rescued	The South	Wantagh	Adoption	No	Manhattan	5.12
1450	No label	Small	White	Blue	M	24	Young Adult	Healthy	2	2018	Breed labels removed	Rescued	Outside Continental US	Wantagh	Adoption	Yes	Manhattan	37.14
1451	No label	Medium	Black	Blue	M	3	Puppy	Healthy	2	2019	Breed labels removed	Rescued	The South	Wantagh	Adoption	No	Manhattan	15.09
1452	No label	Large	Tan	Blue	F	2	Puppy	Healthy	4	2019	Breed labels removed	Rescued	Outside Continental US	Wantagh	Adoption	No	Westhampton	12.92
1453	No label	Large	Brindle	Green	F	2	Puppy	Healthy	5	2019	Breed labels removed	Rescued	Tri-State Area	Wantagh	Adoption	Yes	Manhattan	17.84
1454	No label	Medium	Black	Blue	F	3	Puppy	Healthy	2	2019	Breed labels removed	Rescued	The South	Wantagh	Adoption	No	Westhampton	15.04
1455	No label	Small	Black	Green	F	0	Puppy	Healthy	2	2019	Breed labels removed	Rescued	Outside Continental US	Wantagh	Adoption	No	Manhattan	60.14
1456	Label	Small	Tan	Green	F	48	Adult	Healthy	4	2017	Breed labels on cards	Rescued	The South	Wantagh	Adoption	No	Manhattan	33.94
1457	No label	Medium	Black	Green	F	2	Puppy	Healthy	9	2018	Breed labels removed	Rescued	The South	Wantagh	Adoption	No	Manhattan	40.1
1458	Label	Medium	White	Green	M	2	Puppy	Healthy	3	2017	Breed labels on cards	Rescued	The South	Wantagh	Adoption	No	Westhampton	26.13
1459	No label	Medium	Brown	Yellow	F	12	Young Adult	Healthy	12	2018	Breed labels removed	Rescued	Outside Continental US	Wantagh	Adoption	No	Westhampton	45.9
1460	Label	Large	Black	Green	F	4	Puppy	Healthy	3	2017	Breed labels on cards	Rescued	The South	Wantagh	Adoption	No	Westhampton	48.01
1461	No label	Large	Brown	Blue	M	3	Puppy	Healthy	8	2018	Breed labels removed	Rescued	The South	Wantagh	Adoption	No	Manhattan	184.19
1462	Label	Large	Black	Green	F	2	Puppy	Healthy	3	2017	Breed labels on cards	Rescued	The South	Wantagh	Adoption	No	Manhattan	36.87
1463	Label	Small	Tan	Green	F	4	Puppy	Healthy	3	2017	Breed labels on cards	Rescued	Outside Continental US	Wantagh	Adoption	No	Manhattan	40.79
1464	No label	Large	Tan	Yellow	M	2	Puppy	Healthy	5	2018	Breed labels removed	Rescued	Outside Continental US	Wantagh	Adoption	No	Westhampton	48.2
1465	Label	Medium	White	Green	F	2	Puppy	Healthy	3	2017	Breed labels on cards	Rescued	The South	Wantagh	Adoption	No	Westhampton	29.96
1466	Label	Medium	Black	Green	F	3	Puppy	Healthy	4	2016	Breed labels on cards	Rescued	Outside Continental US	Wantagh	Adoption	No	Westhampton	31.13
1467	Label	Large	Black	Green	F	2	Puppy	Healthy	3	2017	Breed labels on cards	Rescued	The South	Wantagh	Adoption	No	Manhattan	40.03
1468	No label	Small	Blonde	Red	F	60	Adult	Healthy	5	2019	Breed labels removed	Rescued	California	Wantagh	Adoption	No	Manhattan	23.94
1469	Label	Large	Black	Green	F	2	Puppy	Healthy	3	2017	Breed labels on cards	Rescued	The South	Wantagh	Adoption	No	Manhattan	38.86
1470	Label	Small	Black	Green	F	12	Young Adult	Healthy	11	2016	Breed labels on cards	Rescued	The South	Wantagh	Adoption	No	Manhattan	31.98
1471	No label	Large	Brown	Green	M	3	Puppy	Healthy	9	2018	Breed labels removed	Rescued	The South	Wantagh	Adoption	No	Westhampton	22.09
1472	No label	Small	Tan	Yellow	F	60	Adult	Healthy	5	2019	Breed labels removed	Rescued	The South	Wantagh	Adoption	No	Manhattan	73.16
1473	No label	Medium	Black	Green	M	3	Puppy	Healthy	7	2018	Breed labels removed	Rescued	The South	Wantagh	Adoption	No	Manhattan	26.95
1474	Label	Small	Grey	Yellow	F	2	Puppy	Healthy	8	2016	Breed labels on cards	Rescued	The South	Wantagh	Adoption	No	Manhattan	16.12
1475	Label	Large	White	Green	M	2	Puppy	Healthy	1	2017	Breed labels on cards	Rescued	Outside Continental US	Wantagh	Adoption	Yes	Manhattan	65.27
1476	Label	Small	Brown	Green	F	96	Senior	Healthy	6	2017	Breed labels on cards	Rescued	The South	Wantagh	Adoption	No	Manhattan	55.06
1477	No label	Small	Tan	Green	F	2	Puppy	Healthy	1	2019	Breed labels removed	Rescued	Tri-State Area	Wantagh	Adoption	No	Manhattan	0.89
1478	No label	Small	Tan	Green	M	26	Young Adult	Healthy	3	2019	Breed labels removed	Rescued	Outside Continental US	Wantagh	Adoption	No	Westhampton	13.29
1479	No label	Small	Black	Green	F	24	Young Adult	Healthy	4	2018	Breed labels removed	Rescued	The South	Wantagh	Adoption	No	Westhampton	33.88
1480	Label	Small	Black	No color	F	60	Adult	Healthy	2	2017	Breed labels on cards	Rescued	The South	Wantagh	Adoption	No	Manhattan	40.23
1481	No label	Medium	Brown	Blue	F	7	Juvenile	Healthy	11	2018	Breed labels removed	Rescued	The South	Wantagh	Adoption	No	Manhattan	11
1482	No label	Small	Brown	Green	F	12	Young Adult	Healthy	3	2019	Breed labels removed	Rescued	The South	Wantagh	Adoption	No	Manhattan	110.95
1483	No label	Medium	Black	Blue	F	24	Young Adult	Healthy	8	2018	Breed labels removed	Rescued	The South	Wantagh	Adoption	No	Westhampton	60.07
1484	No label	Medium	Black	Green	F	2	Puppy	Healthy	3	2019	Breed labels removed	Rescued	The South	Wantagh	Adoption	No	Westhampton	8.93
1485	No label	Small	White	Green	F	4	Puppy	Healthy	4	2019	Breed labels removed	Rescued	NYC	Manhattan	Adoption	No	Manhattan	6.37
1486	Label	Small	Brown	Green	F	2	Puppy	Healthy	8	2016	Breed labels on cards	Rescued	The South	Wantagh	Adoption	No	Westhampton	29.26
1487	No label	Small	Tan	No color	M	3	Puppy	Healthy	5	2019	Breed labels removed	Rescued	Outside Continental US	Wantagh	Adoption	No	Manhattan	13.9
1488	Label	Large	Tan	Green	F	2	Puppy	Healthy	1	2017	Breed labels on cards	Rescued	The South	Wantagh	Adoption	No	Manhattan	46.94
1489	Label	Large	Tan	Green	M	2	Puppy	Healthy	3	2017	Breed labels on cards	Rescued	The South	Wantagh	Adoption	Yes	Manhattan	32.02
1490	No label	Medium	Red	Blue	M	12	Young Adult	Healthy	10	2018	Breed labels removed	Rescued	Tri-State Area	Wantagh	Adoption	No	Manhattan	19.06
1491	Label	Large	White	Green	M	2	Puppy	Healthy	3	2017	Breed labels on cards	Rescued	The South	Wantagh	Adoption	No	Manhattan	25.13
1492	Label	Small	Black	No color	M	1	Puppy	Healthy	9	2016	Breed labels on cards	Rescued	The South	Wantagh	Adoption	No	Manhattan	34.17
1493	No label	Medium	Red	Blue	M	24	Young Adult	Healthy	12	2018	Breed labels removed	Rescued	Tri-State Area	Wantagh	Adoption	No	Manhattan	48.09
1494	Label	Small	White	Yellow	M	36	Adult	Healthy	4	2016	Breed labels on cards	Rescued	The South	Wantagh	Adoption	No	Manhattan	34.1
1495	Label	Small	Black	No color	F	60	Adult	Healthy	2	2017	Breed labels on cards	Rescued	The South	Wantagh	Adoption	No	Manhattan	34.93
1496	No label	Medium	Black	Blue	F	3	Puppy	Healthy	2	2019	Breed labels removed	Rescued	The South	Wantagh	Adoption	No	Westhampton	16.09
1497	Label	Large	Tan	Green	F	2	Puppy	Healthy	1	2017	Breed labels on cards	Rescued	Outside Continental US	Wantagh	Adoption	No	Manhattan	14.15
1498	Label	Small	Tan	Yellow	M	9	Juvenile	Healthy	9	2016	Breed labels on cards	Rescued	The South	Wantagh	Adoption	No	Manhattan	41.03
1499	Label	Small	White	Green	M	1	Puppy	Not Healthy	8	2016	Breed labels on cards	Owner Surrender	Tri-State Area	Westhampton	Adoption	No	Westhampton	11.87
1500	Label	Small	Black	Green	M	2	Puppy	Healthy	9	2016	Breed labels on cards	Rescued	The South	Wantagh	Adoption	Yes	Wantagh	31.99
1501	No label	Small	Tan	Blue	M	3	Puppy	Healthy	6	2018	Breed labels removed	Rescued	Tri-State Area	Wantagh	Adoption	No	Manhattan	49.25
1502	No label	Medium	Tan	Blue	F	3	Puppy	Healthy	10	2018	Breed labels removed	Rescued	The South	Wantagh	Adoption	No	Manhattan	55.15
1503	No label	Medium	Black	Yellow	M	9	Juvenile	Healthy	5	2019	Breed labels removed	Rescued	Outside Continental US	Wantagh	Adoption	No	Westhampton	16.03
1504	Label	Small	Tan	Green	F	1	Puppy	Healthy	6	2016	Breed labels on cards	Rescued	The South	Wantagh	Adoption	No	Westhampton	25.91
1505	No label	Small	Black	Red	M	36	Adult	Healthy	11	2018	Breed labels removed	Rescued	The South	Wantagh	Adoption	No	Manhattan	27.19
1506	No label	Large	Tan	Blue	F	3	Puppy	Healthy	7	2018	Breed labels removed	Rescued	The South	Wantagh	Adoption	No	Westhampton	37.16
1507	No label	Small	Tan	No color	F	9	Juvenile	Healthy	11	2018	Breed labels removed	Rescued	The South	Wantagh	Adoption	No	Manhattan	27.06
1508	Label	Small	White	Green	M	58	Adult	Healthy	4	2016	Breed labels on cards	Rescued	Outside Continental US	Wantagh	Adoption	No	Manhattan	24.98
1509	No label	Medium	Tan	Green	M	3	Puppy	Healthy	3	2019	Breed labels removed	Rescued	Outside Continental US	Wantagh	Adoption	No	Manhattan	17.13
1510	No label	Small	White	Yellow	M	24	Young Adult	Healthy	1	2019	Breed labels removed	Rescued	Outside Continental US	Wantagh	Adoption	No	Manhattan	50.22
1511	No label	Medium	Black	Yellow	F	5	Puppy	Healthy	6	2019	Breed labels removed	Rescued	The South	Wantagh	Adoption	No	Manhattan	17.97
1512	No label	Medium	Brown	Yellow	F	7	Juvenile	Healthy	5	2018	Breed labels removed	Rescued	The South	Wantagh	Adoption	No	Westhampton	14.04
1513	No label	Medium	Blonde	Blue	F	36	Adult	Healthy	2	2018	Breed labels removed	Rescued	The South	Wantagh	Adoption	No	Westhampton	133.02
1514	Label	Small	Brown	Green	M	2	Puppy	Healthy	11	2016	Breed labels on cards	Rescued	The South	Wantagh	Adoption	No	Manhattan	40.84
1515	No label	Medium	Tan	No color	M	0	Puppy	Healthy	4	2019	Breed labels removed	Rescued	The South	Wantagh	Adoption	No	Manhattan	4.09
1516	Label	Medium	White	Yellow	F	8	Juvenile	Healthy	11	2016	Breed labels on cards	Rescued	The South	Wantagh	Adoption	No	Manhattan	38.87
1517	No label	Medium	White	Yellow	M	8	Juvenile	Healthy	5	2019	Breed labels removed	Rescued	The South	Wantagh	Adoption	No	Manhattan	0.02
1518	Label	Small	Black	Green	F	3	Puppy	Healthy	7	2016	Breed labels on cards	Rescued	The South	Wantagh	Adoption	No	Westhampton	18
1519	Label	Small	White	Green	M	48	Adult	Healthy	1	2017	Breed labels on cards	Rescued	Outside Continental US	Wantagh	Adoption	No	Manhattan	22.43
1520	No label	Small	White	Yellow	M	82	Adult	Healthy	12	2018	Breed labels removed	Owner Surrender	NYC	Manhattan	Adoption	No	Manhattan	7
1521	Label	Small	Brown	Blue	M	24	Young Adult	Healthy	6	2017	Breed labels on cards	Rescued	The South	Wantagh	Adoption	No	Manhattan	31.35
1522	No label	Medium	Tan	Red	M	3	Puppy	Healthy	3	2018	Breed labels removed	Rescued	The South	Wantagh	Adoption	No	Westhampton	44.06
1523	No label	Small	Tan	Green	M	1	Puppy	Healthy	3	2019	Breed labels removed	Rescued	The South	Wantagh	Adoption	No	Manhattan	19.2
1524	No label	Large	Black	Yellow	F	12	Young Adult	Healthy	2	2019	Breed labels removed	Rescued	The South	Wantagh	Adoption	No	Manhattan	14.2
1525	No label	Medium	White	Green	F	96	Senior	Healthy	5	2019	Breed labels removed	Owner Surrender	Tri-State Area	Westhampton	Adoption	No	Manhattan	20.97
1526	Label	Medium	Tan	Green	M	2	Puppy	Healthy	8	2016	Breed labels on cards	Rescued	The South	Wantagh	Adoption	No	Westhampton	87.21
1527	No label	Large	Tan	Red	M	8	Juvenile	Healthy	12	2018	Breed labels removed	Rescued	NYC	Wantagh	Adoption	No	Westhampton	61.21
1528	Label	Large	Tan	Yellow	F	36	Adult	Healthy	1	2017	Breed labels on cards	Rescued	The South	Wantagh	Adoption	No	Manhattan	73.96
1529	No label	Small	Tan	Yellow	M	96	Senior	Not Healthy	3	2019	Breed labels removed	Rescued	NYC	Manhattan	Adoption	No	Manhattan	23.28
1530	No label	Medium	Black	Blue	M	5	Puppy	Healthy	11	2018	Breed labels removed	Rescued	The South	Wantagh	Adoption	No	Manhattan	11.06
1531	Label	Small	Black	Green	M	48	Adult	Healthy	1	2017	Breed labels on cards	Rescued	The South	Wantagh	Adoption	No	Manhattan	30.24
1532	Label	Large	Black	Green	F	3	Puppy	Healthy	1	2017	Breed labels on cards	Rescued	The South	Wantagh	Adoption	No	Manhattan	21.96
1533	No label	Large	Black	Blue	F	5	Puppy	Healthy	11	2018	Breed labels removed	Rescued	The South	Wantagh	Adoption	No	Westhampton	17.09
1534	No label	Medium	White	Blue	F	12	Young Adult	Healthy	3	2019	Breed labels removed	Rescued	Outside Continental US	Wantagh	Adoption	No	Westhampton	0.07
1535	No label	Medium	Brown	Yellow	F	48	Adult	Healthy	3	2019	Breed labels removed	Rescued	The South	Wantagh	Adoption	No	Westhampton	22.97
1536	Label	Small	Brown	Yellow	F	6	Puppy	Healthy	1	2017	Breed labels on cards	Rescued	The South	Wantagh	Adoption	No	Manhattan	21.06
1537	No label	Small	Black	Green	M	0	Puppy	Healthy	7	2018	Breed labels removed	Rescued	California	Wantagh	Adoption	No	Westhampton	81.02
1538	Label	Medium	Tan	Yellow	M	58	Adult	Healthy	7	2016	Breed labels on cards	Rescued	The South	Wantagh	Adoption	No	Manhattan	49.28
1539	Label	Small	Tan	Green	M	2	Puppy	Healthy	1	2017	Breed labels on cards	Rescued	The South	Wantagh	Adoption	No	Manhattan	24.95
1540	Label	Small	Black	Green	F	18	Young Adult	Healthy	7	2016	Breed labels on cards	Rescued	The South	Wantagh	Adoption	No	Manhattan	25.13
1541	Label	Small	Tan	Green	F	36	Adult	Healthy	3	2017	Breed labels on cards	Rescued	Outside Continental US	Wantagh	Adoption	Yes	Manhattan	17.98
1542	No label	Large	Black	Yellow	F	5	Puppy	Healthy	6	2019	Breed labels removed	Rescued	The South	Wantagh	Adoption	No	Manhattan	31.13
1543	No label	Small	White	Yellow	M	24	Young Adult	Healthy	2	2019	Breed labels removed	Rescued	The South	Wantagh	Adoption	No	Manhattan	0.27
1544	No label	Medium	Tan	No color	F	0	Puppy	Healthy	4	2019	Breed labels removed	Rescued	The South	Wantagh	Adoption	No	Manhattan	4.15
1545	No label	Medium	Black	Blue	M	9	Juvenile	Healthy	5	2019	Breed labels removed	Rescued	Outside Continental US	Wantagh	Adoption	No	Manhattan	12.97
1546	No label	Medium	White	Green	F	3	Puppy	Healthy	12	2018	Breed labels removed	Rescued	Tri-State Area	Wantagh	Adoption	No	Westhampton	16.8
1547	No label	Large	Black	Blue	F	4	Puppy	Healthy	10	2018	Breed labels removed	Rescued	Tri-State Area	Wantagh	Adoption	No	Westhampton	50.78
1548	No label	Large	White	Blue	F	60	Adult	Healthy	11	2018	Breed labels removed	Rescued	The South	Wantagh	Adoption	No	Manhattan	77.84
1549	No label	Medium	Red	Yellow	M	17	Young Adult	Healthy	2	2019	Breed labels removed	Rescued	The South	Wantagh	Adoption	No	Manhattan	9.13
1550	No label	Large	Brown	Red	M	24	Young Adult	Healthy	5	2018	Breed labels removed	Rescued	The South	Wantagh	Adoption	No	Westhampton	105
1551	No label	Small	Brown	Blue	M	36	Adult	Healthy	4	2018	Breed labels removed	Rescued	The South	Wantagh	Adoption	No	Westhampton	48.81
1552	No label	Small	Black	Blue	M	48	Adult	Healthy	6	2018	Breed labels removed	Rescued	California	Wantagh	Adoption	No	Manhattan	24.32
1553	Label	Medium	Black	No color	M	7	Juvenile	Healthy	9	2016	Breed labels on cards	Owner Surrender	NYC	Manhattan	Adoption	No	Manhattan	2.1
1554	No label	Small	White	Blue	M	25	Young Adult	Healthy	10	2018	Breed labels removed	Rescued	The South	Wantagh	Adoption	No	Manhattan	12.89
1555	Label	Medium	Black	Yellow	F	24	Young Adult	Healthy	6	2017	Breed labels on cards	Rescued	The South	Wantagh	Adoption	No	Manhattan	33.23
1556	No label	Medium	Brown	Blue	F	54	Adult	Healthy	6	2018	Breed labels removed	Rescued	Tri-State Area	Wantagh	Adoption	No	Manhattan	60.06
1557	Label	Medium	Black	Green	M	3	Puppy	Healthy	1	2017	Breed labels on cards	Rescued	The South	Wantagh	Adoption	No	Westhampton	17.97
1558	No label	Medium	Brown	Yellow	M	8	Juvenile	Healthy	2	2019	Breed labels removed	Rescued	The South	Wantagh	Adoption	No	Manhattan	56.9
1559	No label	Small	Black	No color	M	1	Puppy	Healthy	4	2018	Breed labels removed	Rescued	The South	Wantagh	Adoption	No	Manhattan	58.79
1560	No label	Medium	Tan	Blue	F	8	Juvenile	Healthy	11	2018	Breed labels removed	Rescued	The South	Wantagh	Adoption	No	Westhampton	44.19
1561	No label	Small	Tan	Yellow	M	2	Puppy	Healthy	5	2018	Breed labels removed	Rescued	Outside Continental US	Wantagh	Adoption	No	Manhattan	37.31
1562	Label	Small	Tan	Green	F	60	Adult	Not Healthy	3	2016	Breed labels on cards	Rescued	The South	Wantagh	Adoption	No	Westhampton	16.34
1563	No label	Medium	Black	Blue	F	11	Juvenile	Healthy	2	2019	Breed labels removed	Rescued	The South	Wantagh	Adoption	No	Manhattan	7.18
1564	No label	Medium	White	Green	F	12	Young Adult	Healthy	2	2019	Breed labels removed	Rescued	The South	Wantagh	Adoption	No	Manhattan	6.05
1565	No label	Medium	White	Green	M	72	Adult	Healthy	3	2019	Breed labels removed	Rescued	Outside Continental US	Wantagh	Adoption	No	Manhattan	0.28
1566	No label	Small	Grey	Yellow	F	96	Senior	Healthy	5	2019	Breed labels removed	Rescued	Outside Continental US	Wantagh	Adoption	No	Manhattan	22.11
1567	No label	Medium	White	Yellow	M	24	Young Adult	Healthy	4	2018	Breed labels removed	Rescued	The South	Wantagh	Adoption	No	Manhattan	16.15
1568	Label	Small	Tan	Green	M	12	Young Adult	Healthy	6	2016	Breed labels on cards	Rescued	The South	Wantagh	Adoption	No	Manhattan	17.91
1569	No label	Large	Black	Blue	M	3	Puppy	Healthy	10	2018	Breed labels removed	Rescued	The South	Wantagh	Adoption	Yes	Manhattan	41.11
1570	No label	Medium	Black	Yellow	M	24	Young Adult	Healthy	3	2019	Breed labels removed	Rescued	The South	Wantagh	Adoption	No	Manhattan	22.87
1571	Label	Large	Tan	Green	F	24	Young Adult	Healthy	7	2016	Breed labels on cards	Rescued	The South	Wantagh	Adoption	No	Westhampton	25.14
1572	Label	Small	Brown	Green	M	2	Puppy	Healthy	6	2017	Breed labels on cards	Rescued	The South	Wantagh	Adoption	No	Manhattan	25.33
1573	Label	Medium	Black	Green	M	24	Young Adult	Healthy	11	2016	Breed labels on cards	Rescued	The South	Wantagh	Adoption	No	Manhattan	31.95
1574	No label	Medium	Tan	Blue	F	8	Juvenile	Healthy	11	2018	Breed labels removed	Rescued	The South	Wantagh	Adoption	No	Westhampton	16.96
1575	No label	Medium	Red	Blue	F	8	Juvenile	Healthy	6	2019	Breed labels removed	Rescued	The South	Wantagh	Adoption	Yes	Wantagh	16.01
1576	Label	Small	Black	Yellow	M	7	Juvenile	Healthy	8	2016	Breed labels on cards	Rescued	The South	Wantagh	Adoption	Yes	Manhattan	20.92
1577	No label	Small	Tan	Green	F	10	Juvenile	Healthy	6	2018	Breed labels removed	Rescued	California	Wantagh	Adoption	No	Westhampton	18.33
1578	No label	Large	Black	Green	F	2	Puppy	Healthy	2	2019	Breed labels removed	Rescued	The South	Wantagh	Adoption	No	Westhampton	0.13
1579	No label	Medium	Tan	Blue	M	18	Young Adult	Healthy	4	2019	Breed labels removed	Rescued	The South	Wantagh	Adoption	No	Westhampton	49.93
1580	No label	Medium	Tan	Yellow	M	12	Young Adult	Healthy	6	2019	Breed labels removed	Rescued	The South	Wantagh	Adoption	No	Manhattan	10.06
1581	No label	Large	Black	Blue	F	3	Puppy	Healthy	7	2018	Breed labels removed	Rescued	The South	Wantagh	Adoption	No	Westhampton	33.29
1582	No label	Small	Tan	Yellow	M	36	Adult	Healthy	4	2018	Breed labels removed	Rescued	The South	Wantagh	Adoption	No	Manhattan	14.1
1583	No label	Large	Black	Green	F	2	Puppy	Healthy	2	2019	Breed labels removed	Rescued	The South	Wantagh	Adoption	No	Westhampton	0.34
1584	Label	Small	Brown	Green	M	2	Puppy	Healthy	6	2017	Breed labels on cards	Rescued	The South	Wantagh	Adoption	No	Manhattan	26.34
1585	Label	Small	Brown	Green	M	1	Puppy	Healthy	4	2017	Breed labels on cards	Rescued	The South	Wantagh	Adoption	No	Manhattan	41.07
1586	Label	Medium	Black	Red	M	7	Juvenile	Healthy	12	2016	Breed labels on cards	Rescued	The South	Wantagh	Adoption	No	Westhampton	128.18
1587	Label	Medium	Black	Yellow	F	5	Puppy	Healthy	6	2017	Breed labels on cards	Rescued	Outside Continental US	Wantagh	Adoption	No	Westhampton	17.11
1588	Label	Medium	White	No color	F	36	Adult	Healthy	10	2016	Breed labels on cards	Rescued	The South	Wantagh	Adoption	No	Manhattan	129.07
1589	No label	Small	Tan	Green	M	9	Juvenile	Healthy	5	2018	Breed labels removed	Rescued	Outside Continental US	Wantagh	Adoption	No	Manhattan	31.84
1590	Label	Small	Brown	Green	M	4	Puppy	Healthy	10	2016	Breed labels on cards	Rescued	The South	Wantagh	Adoption	Yes	Manhattan	30.99
1591	No label	Medium	Black	Green	M	3	Puppy	Healthy	7	2018	Breed labels removed	Rescued	The South	Wantagh	Adoption	No	Manhattan	25.01
1592	No label	Large	Black	Blue	M	4	Puppy	Healthy	10	2018	Breed labels removed	Rescued	The South	Wantagh	Adoption	No	Manhattan	63.11
1593	No label	Large	Black	Green	F	2	Puppy	Healthy	2	2019	Breed labels removed	Rescued	The South	Wantagh	Adoption	No	Westhampton	0.13
1594	Label	Medium	Tan	Green	F	2	Puppy	Healthy	4	2017	Breed labels on cards	Rescued	The South	Wantagh	Adoption	No	Westhampton	24.22
1595	No label	Medium	Black	No color	M	0	Puppy	Healthy	4	2019	Breed labels removed	Rescued	The South	Wantagh	Adoption	No	Manhattan	3.85
1596	No label	Medium	Black	Yellow	M	48	Adult	Healthy	5	2019	Breed labels removed	Rescued	Outside Continental US	Wantagh	Adoption	Yes	Manhattan	0.12
1597	No label	Small	Black	Yellow	M	60	Adult	Healthy	4	2019	Breed labels removed	Rescued	California	Wantagh	Adoption	No	Westhampton	11.83
1598	No label	Medium	White	Yellow	M	48	Adult	Healthy	5	2019	Breed labels removed	Rescued	Outside Continental US	Wantagh	Adoption	No	Manhattan	0.25
1599	Label	Small	Brown	Yellow	M	35	Young Adult	Healthy	6	2017	Breed labels on cards	Rescued	The South	Wantagh	Adoption	No	Manhattan	22.98
1600	Label	Small	Brown	Green	M	35	Young Adult	Healthy	6	2017	Breed labels on cards	Rescued	The South	Wantagh	Adoption	Yes	Manhattan	12.97
1601	Label	Small	Brown	Green	M	8	Juvenile	Healthy	7	2016	Breed labels on cards	Rescued	The South	Wantagh	Adoption	No	Manhattan	19.03
1602	Label	Small	White	Green	F	1	Puppy	Healthy	11	2016	Breed labels on cards	Rescued	The South	Wantagh	Adoption	No	Manhattan	37.84
1603	No label	Large	Brindle	Green	M	3	Puppy	Healthy	3	2018	Breed labels removed	Rescued	The South	Wantagh	Adoption	Yes	Westhampton	53.15
1604	No label	Medium	Tan	Blue	M	36	Adult	Healthy	6	2019	Breed labels removed	Rescued	The South	Wantagh	Adoption	No	Manhattan	6.99
1605	Label	Small	Brown	No color	F	2	Puppy	Healthy	6	2017	Breed labels on cards	Rescued	The South	Wantagh	Adoption	No	Manhattan	38.2
1606	No label	Small	Brown	Green	F	2	Puppy	Healthy	3	2019	Breed labels removed	Rescued	The South	Wantagh	Adoption	Yes	Manhattan	23.13
1607	Label	Small	Brown	Blue	F	1	Puppy	Healthy	4	2017	Breed labels on cards	Rescued	The South	Wantagh	Adoption	No	Manhattan	45.23
1608	No label	Small	Black	Green	M	2	Puppy	Healthy	3	2019	Breed labels removed	Rescued	The South	Wantagh	Adoption	No	Manhattan	20.14
1609	No label	Medium	Brindle	Yellow	F	48	Adult	Healthy	5	2018	Breed labels removed	Rescued	The South	Wantagh	Adoption	No	Manhattan	103.13
1610	No label	Medium	Tan	Yellow	F	12	Young Adult	Healthy	8	2018	Breed labels removed	Rescued	The South	Wantagh	Adoption	Yes	Manhattan	10.96
1611	No label	Small	Red	Blue	F	24	Young Adult	Healthy	3	2019	Breed labels removed	Rescued	California	Wantagh	Adoption	No	Westhampton	23.07
1612	No label	Small	Black	Blue	F	24	Young Adult	Healthy	4	2018	Breed labels removed	Rescued	The South	Wantagh	Adoption	No	Manhattan	50.86
1613	Label	Small	Brown	Green	F	2	Puppy	Healthy	6	2017	Breed labels on cards	Rescued	The South	Wantagh	Adoption	No	Manhattan	27.27
1614	Label	Medium	Black	Green	F	2	Puppy	Healthy	5	2016	Breed labels on cards	Rescued	The South	Wantagh	Adoption	No	Westhampton	23.22
1615	No label	Medium	Tan	Blue	F	8	Juvenile	Healthy	3	2019	Breed labels removed	Rescued	Outside Continental US	Wantagh	Adoption	No	Manhattan	8.15
1616	No label	Small	Black	Green	F	24	Young Adult	Healthy	2	2018	Breed labels removed	Rescued	The South	Wantagh	Adoption	No	Manhattan	10.32
1617	No label	Small	Tan	Blue	F	84	Adult	Healthy	12	2018	Breed labels removed	Rescued	Tri-State Area	Wantagh	Adoption	No	Manhattan	27.3
1618	Label	Small	Black	No color	M	24	Young Adult	Healthy	5	2016	Breed labels on cards	Rescued	The South	Wantagh	Adoption	No	Manhattan	30.25
1619	Label	Small	White	Green	F	3	Puppy	Healthy	4	2016	Breed labels on cards	Rescued	Outside Continental US	Wantagh	Adoption	No	Westhampton	42.07
1620	No label	Small	Black	Green	F	1	Puppy	Healthy	4	2018	Breed labels removed	Rescued	The South	Wantagh	Adoption	No	Manhattan	14.25
1621	No label	Small	Black	Yellow	F	5	Puppy	Healthy	5	2018	Breed labels removed	Rescued	The South	Wantagh	Adoption	Yes	Manhattan	20.05
1622	No label	Medium	White	Blue	F	24	Young Adult	Healthy	2	2019	Breed labels removed	Rescued	The South	Wantagh	Adoption	No	Westhampton	8.1
1623	Label	Small	Black	Green	F	2	Puppy	Healthy	6	2017	Breed labels on cards	Rescued	The South	Wantagh	Adoption	No	Manhattan	27.13
1624	No label	Small	Black	Green	F	4	Puppy	Healthy	10	2018	Breed labels removed	Rescued	Tri-State Area	Wantagh	Adoption	No	Manhattan	44.95
1625	No label	Medium	Tan	Blue	M	36	Adult	Healthy	5	2019	Breed labels removed	Rescued	Outside Continental US	Wantagh	Adoption	Yes	Manhattan	5.88
1626	Label	Medium	Tan	Yellow	F	24	Young Adult	Healthy	7	2016	Breed labels on cards	Rescued	The South	Wantagh	Adoption	No	Manhattan	37.18
1627	No label	Small	Brown	Green	M	8	Juvenile	Healthy	4	2019	Breed labels removed	Rescued	The South	Wantagh	Adoption	No	Manhattan	12.95
1628	No label	Large	Brown	Yellow	M	11	Juvenile	Healthy	3	2019	Breed labels removed	Rescued	Outside Continental US	Wantagh	Adoption	No	Manhattan	9.1
1629	Label	Small	Brown	Green	M	2	Puppy	Healthy	11	2016	Breed labels on cards	Rescued	The South	Wantagh	Adoption	No	Westhampton	55.9
1630	Label	Small	Brown	Green	F	2	Puppy	Healthy	11	2016	Breed labels on cards	Rescued	The South	Wantagh	Adoption	No	Westhampton	44.03
1631	No label	Large	Black	Blue	M	3	Puppy	Healthy	9	2018	Breed labels removed	Rescued	Tri-State Area	Wantagh	Adoption	No	Westhampton	11.09
1632	Label	Small	Brown	Green	M	13	Young Adult	Not Healthy	7	2016	Breed labels on cards	Owner Surrender	NYC	Manhattan	Adoption	No	Manhattan	6.81
1633	Label	Small	Black	Red	M	36	Adult	Healthy	4	2016	Breed labels on cards	Rescued	The South	Wantagh	Adoption	No	Manhattan	57.27
1634	Label	Small	Black	Yellow	M	36	Adult	Healthy	4	2016	Breed labels on cards	Rescued	Outside Continental US	Wantagh	Adoption	No	Manhattan	59.27
1635	No label	Small	Black	Yellow	F	108	Senior	Healthy	5	2019	Breed labels removed	Rescued	The South	Wantagh	Adoption	No	Manhattan	73.16
1636	No label	Small	Tan	Green	F	24	Young Adult	Healthy	3	2019	Breed labels removed	Rescued	The South	Wantagh	Adoption	No	Westhampton	1.1
1637	No label	Small	White	Blue	F	72	Adult	Healthy	4	2019	Breed labels removed	Rescued	The South	Wantagh	Adoption	No	Manhattan	28.95
1638	Label	Small	Brown	Green	F	72	Adult	Not Healthy	3	2016	Breed labels on cards	Rescued	The South	Wantagh	Adoption	No	Westhampton	22.25
1639	Label	Small	Brown	Green	F	3	Puppy	Healthy	11	2016	Breed labels on cards	Rescued	The South	Wantagh	Adoption	No	Manhattan	45.87
1640	Label	Medium	White	Yellow	F	6	Puppy	Healthy	10	2016	Breed labels on cards	Rescued	The South	Wantagh	Adoption	No	Manhattan	43
1641	No label	Large	Black	Green	F	1	Puppy	Healthy	4	2019	Breed labels removed	Rescued	The South	Wantagh	Adoption	No	Manhattan	19.26
1642	Label	Medium	Black	Yellow	F	12	Young Adult	Healthy	11	2016	Breed labels on cards	Owner Surrender	Tri-State Area	Westhampton	Adoption	No	Westhampton	14.01
1643	No label	Small	Red	Green	M	4	Puppy	Healthy	4	2019	Breed labels removed	Rescued	NYC	Manhattan	Adoption	No	Manhattan	6.19
1644	No label	Large	Black	Yellow	M	18	Young Adult	Healthy	6	2018	Breed labels removed	Rescued	Tri-State Area	Wantagh	Adoption	No	Manhattan	19.1
1645	No label	Medium	Black	Green	M	1	Puppy	Healthy	5	2019	Breed labels removed	Rescued	The South	Wantagh	Adoption	No	Westhampton	1.29
1646	No label	Large	Black	Green	M	1	Puppy	Healthy	4	2019	Breed labels removed	Rescued	The South	Wantagh	Adoption	No	Manhattan	29.94
1647	Label	Small	Black	No color	M	1	Puppy	Healthy	7	2016	Breed labels on cards	Rescued	The South	Wantagh	Adoption	No	Manhattan	17
1648	Label	Medium	Black	Yellow	M	18	Young Adult	Healthy	10	2016	Breed labels on cards	Rescued	The South	Wantagh	Adoption	No	Westhampton	125.87
1649	Label	Medium	Blonde	Yellow	M	24	Young Adult	Healthy	2	2017	Breed labels on cards	Rescued	The South	Wantagh	Adoption	No	Westhampton	14.17
1650	No label	Large	Tan	Green	M	2	Puppy	Healthy	5	2019	Breed labels removed	Rescued	The South	Wantagh	Adoption	Yes	Manhattan	9.07
1651	No label	Medium	Black	Green	F	1	Puppy	Healthy	5	2019	Breed labels removed	Rescued	The South	Wantagh	Adoption	No	Westhampton	3.19
1652	No label	Small	Grey	Green	F	24	Young Adult	Healthy	2	2018	Breed labels removed	Rescued	The South	Wantagh	Adoption	No	Manhattan	17.12
1653	No label	Medium	Brown	Blue	F	12	Young Adult	Healthy	9	2018	Breed labels removed	Rescued	Tri-State Area	Wantagh	Adoption	No	Manhattan	39.05
1654	No label	Small	White	Blue	M	6	Puppy	Healthy	1	2019	Breed labels removed	Rescued	The South	Wantagh	Adoption	No	Manhattan	14.18
1655	No label	Medium	Brown	Blue	M	24	Young Adult	Healthy	3	2019	Breed labels removed	Rescued	Outside Continental US	Wantagh	Adoption	No	Manhattan	9.13
1656	Label	Medium	Brown	Yellow	M	4	Puppy	Healthy	11	2016	Breed labels on cards	Rescued	The South	Wantagh	Adoption	No	Westhampton	44.02
1657	Label	Small	White	Green	F	1	Puppy	Healthy	11	2016	Breed labels on cards	Rescued	The South	Wantagh	Adoption	No	Manhattan	38.05
1658	No label	Medium	Tan	No color	M	3	Puppy	Healthy	6	2019	Breed labels removed	Rescued	The South	Wantagh	Adoption	No	Manhattan	13.13
1659	Label	Small	Tan	Yellow	M	48	Adult	Healthy	9	2016	Breed labels on cards	Rescued	The South	Wantagh	Adoption	No	Manhattan	49.13
1660	Label	Small	Tan	Green	F	36	Adult	Healthy	1	2017	Breed labels on cards	Rescued	The South	Wantagh	Adoption	No	Westhampton	26.21
1661	No label	Medium	Black	Blue	F	24	Young Adult	Healthy	2	2018	Breed labels removed	Rescued	The South	Wantagh	Adoption	Yes	Manhattan	37.07
1662	Label	Small	Tan	No color	M	1	Puppy	Healthy	7	2016	Breed labels on cards	Rescued	The South	Wantagh	Adoption	No	Manhattan	17.09
1663	Label	Medium	Brown	Green	F	24	Young Adult	Healthy	11	2016	Breed labels on cards	Rescued	The South	Wantagh	Adoption	No	Manhattan	46.9
1664	No label	Medium	Tan	Green	F	12	Young Adult	Healthy	8	2018	Breed labels removed	Rescued	The South	Wantagh	Adoption	Yes	Manhattan	18.97
1665	No label	Small	Tan	Green	F	2	Puppy	Healthy	9	2018	Breed labels removed	Rescued	The South	Wantagh	Adoption	No	Manhattan	9.15
1666	No label	Small	White	Green	F	24	Young Adult	Healthy	2	2018	Breed labels removed	Rescued	Outside Continental US	Wantagh	Adoption	Yes	Manhattan	30.08
1667	Label	Medium	Brown	Yellow	F	4	Puppy	Healthy	11	2016	Breed labels on cards	Rescued	The South	Wantagh	Adoption	No	Manhattan	46.94
1668	Label	Medium	Black	Yellow	F	48	Adult	Healthy	10	2016	Breed labels on cards	Rescued	The South	Wantagh	Adoption	No	Manhattan	36.1
1669	No label	Medium	Blonde	Blue	F	36	Adult	Healthy	5	2019	Breed labels removed	Rescued	The South	Wantagh	Adoption	No	Manhattan	0.12
1670	Label	Small	Brown	Green	M	5	Puppy	Healthy	8	2016	Breed labels on cards	Rescued	The South	Wantagh	Adoption	No	Westhampton	28.17
1671	Label	Small	Brown	No color	M	12	Young Adult	Healthy	12	2016	Breed labels on cards	Rescued	The South	Wantagh	Adoption	No	Manhattan	20.35
1672	Label	Medium	Grey	Yellow	M	24	Young Adult	Healthy	7	2016	Breed labels on cards	Rescued	The South	Wantagh	Adoption	No	Westhampton	53.03
1673	No label	Small	Black	Blue	F	17	Young Adult	Healthy	5	2018	Breed labels removed	Rescued	Outside Continental US	Wantagh	Adoption	Yes	Wantagh	18.98
1674	Label	Medium	Brown	Yellow	F	12	Young Adult	Healthy	10	2016	Breed labels on cards	Rescued	The South	Wantagh	Adoption	No	Westhampton	65.95
1675	Label	Small	Brown	Yellow	F	12	Young Adult	Healthy	4	2016	Breed labels on cards	Rescued	The South	Wantagh	Adoption	No	Manhattan	43.2
1676	Label	Small	Brown	Red	F	60	Adult	Healthy	6	2016	Breed labels on cards	Rescued	The South	Wantagh	Adoption	No	Manhattan	28.12
1677	No label	Medium	White	No color	F	5	Puppy	Not Healthy	5	2018	Breed labels removed	Rescued	NYC	Manhattan	Adoption	No	Manhattan	55.16
1678	No label	Small	White	Green	F	36	Adult	Healthy	8	2018	Breed labels removed	Rescued	California	Wantagh	Adoption	No	Manhattan	16.07
1679	Label	Small	Black	Yellow	F	24	Young Adult	Healthy	12	2016	Breed labels on cards	Rescued	The South	Wantagh	Adoption	No	Manhattan	33.16
1680	Label	Small	Brown	Green	F	23	Young Adult	Healthy	8	2016	Breed labels on cards	Rescued	The South	Wantagh	Adoption	No	Manhattan	24.2
1681	No label	Small	Tan	Blue	F	24	Young Adult	Healthy	8	2018	Breed labels removed	Rescued	The South	Wantagh	Adoption	No	Manhattan	16.11
1682	Label	Large	Black	Yellow	F	36	Adult	Healthy	2	2017	Breed labels on cards	Rescued	The South	Wantagh	Adoption	No	Manhattan	25.13
1683	No label	Small	White	Green	M	0	Puppy	Healthy	2	2019	Breed labels removed	Rescued	The South	Wantagh	Adoption	No	Manhattan	67.02
1684	Label	Small	White	Green	F	1	Puppy	Healthy	11	2016	Breed labels on cards	Rescued	The South	Wantagh	Adoption	Yes	Westhampton	39.04
1685	No label	Medium	Red	Red	F	17	Young Adult	Healthy	2	2019	Breed labels removed	Rescued	The South	Wantagh	Adoption	No	Manhattan	9.98
1686	No label	Large	Brindle	Blue	M	12	Young Adult	Not Healthy	7	2018	Breed labels removed	Rescued	NYC	Manhattan	Adoption	No	Manhattan	31.99
1687	Label	Small	Black	Green	M	12	Young Adult	Healthy	4	2016	Breed labels on cards	Rescued	Outside Continental US	Wantagh	Adoption	No	Westhampton	30.95
1688	No label	Small	Black	Staff Only	M	60	Adult	Healthy	11	2018	Breed labels removed	Rescued	The South	Wantagh	Adoption	No	Manhattan	28.21
1689	Label	Large	Black	Green	M	2	Puppy	Healthy	3	2017	Breed labels on cards	Rescued	The South	Wantagh	Adoption	No	Manhattan	25.89
1690	Label	Small	White	Green	M	36	Adult	Healthy	10	2016	Breed labels on cards	Rescued	The South	Wantagh	Adoption	No	Westhampton	38.84
1691	Label	Small	Brown	Green	M	4	Puppy	Healthy	6	2017	Breed labels on cards	Rescued	The South	Wantagh	Adoption	No	Westhampton	30.13
1692	Label	Large	Blonde	Yellow	M	8	Juvenile	Healthy	10	2016	Breed labels on cards	Rescued	The South	Wantagh	Adoption	No	Westhampton	24.81
1693	No label	Small	Black	Yellow	M	24	Young Adult	Healthy	4	2018	Breed labels removed	Rescued	The South	Wantagh	Adoption	No	Manhattan	34.1
1694	No label	Large	Brown	Green	F	2	Puppy	Healthy	3	2019	Breed labels removed	Rescued	The South	Wantagh	Adoption	No	Westhampton	10.13
1695	Label	Large	Black	Green	M	2	Puppy	Healthy	1	2017	Breed labels on cards	Rescued	The South	Wantagh	Adoption	No	Manhattan	17.98
1696	No label	Small	Red	Yellow	M	36	Adult	Healthy	5	2019	Breed labels removed	Rescued	Tri-State Area	Wantagh	Adoption	No	Westhampton	55.96
1697	No label	Medium	Blonde	Green	F	24	Young Adult	Healthy	2	2018	Breed labels removed	Rescued	The South	Wantagh	Adoption	No	Manhattan	31.28
1698	Label	Large	Brown	Yellow	F	12	Young Adult	Healthy	10	2016	Breed labels on cards	Rescued	The South	Wantagh	Adoption	No	Westhampton	19.96
1699	Label	Small	White	Yellow	F	5	Puppy	Healthy	10	2016	Breed labels on cards	Rescued	Outside Continental US	Wantagh	Adoption	No	Manhattan	31.01
1700	Label	Medium	Black	Yellow	M	36	Adult	Healthy	6	2016	Breed labels on cards	Rescued	The South	Wantagh	Adoption	No	Manhattan	21.03
1701	No label	Small	Black	Green	F	1	Puppy	Healthy	3	2019	Breed labels removed	Rescued	The South	Wantagh	Adoption	No	Westhampton	1.07
1702	No label	Small	Tan	Green	F	3	Puppy	Healthy	11	2018	Breed labels removed	Rescued	Outside Continental US	Wantagh	Adoption	No	Manhattan	15.01
1703	No label	Medium	Black	Green	M	4	Puppy	Healthy	11	2018	Breed labels removed	Rescued	Outside Continental US	Wantagh	Adoption	No	Manhattan	34.81
1704	Label	Small	Brindle	Yellow	F	35	Young Adult	Not Healthy	3	2016	Breed labels on cards	Rescued	Outside Continental US	Wantagh	Adoption	No	Manhattan	52.15
1705	No label	Medium	Brown	Yellow	F	11	Juvenile	Healthy	11	2018	Breed labels removed	Rescued	Tri-State Area	Wantagh	Adoption	No	Manhattan	16.08
1706	No label	Large	Black	Yellow	F	24	Young Adult	Healthy	5	2019	Breed labels removed	Rescued	Tri-State Area	Wantagh	Adoption	No	Westhampton	0.87
1707	No label	Medium	Black	Green	F	1	Puppy	Healthy	5	2019	Breed labels removed	Rescued	The South	Wantagh	Adoption	No	Westhampton	3.14
1708	Label	Medium	White	Green	F	12	Young Adult	Healthy	10	2016	Breed labels on cards	Rescued	The South	Wantagh	Adoption	No	Manhattan	28.13
1709	Label	Large	Black	Yellow	F	24	Young Adult	Healthy	10	2016	Breed labels on cards	Rescued	The South	Wantagh	Adoption	No	Westhampton	44.91
1710	Label	Large	Brown	Green	F	3	Puppy	Healthy	3	2016	Breed labels on cards	Rescued	Outside Continental US	Wantagh	Adoption	No	Westhampton	45.88
1711	Label	Large	Brown	Yellow	F	12	Young Adult	Healthy	10	2016	Breed labels on cards	Rescued	The South	Wantagh	Adoption	No	Manhattan	31.8
1712	No label	Large	Blonde	Green	F	1	Puppy	Healthy	5	2019	Breed labels removed	Rescued	The South	Wantagh	Adoption	No	Westhampton	0.25
1713	Label	Small	Tan	Green	M	1	Puppy	Healthy	11	2016	Breed labels on cards	Rescued	The South	Wantagh	Adoption	No	Manhattan	34.96
1714	Label	Small	Black	Yellow	M	36	Adult	Healthy	9	2016	Breed labels on cards	Rescued	The South	Wantagh	Adoption	No	Manhattan	38.24
1715	No label	Small	White	Blue	M	12	Young Adult	Healthy	2	2018	Breed labels removed	Rescued	Outside Continental US	Wantagh	Adoption	No	Westhampton	29.02
1716	No label	Large	White	Yellow	F	5	Puppy	Healthy	5	2018	Breed labels removed	Rescued	The South	Wantagh	Adoption	No	Westhampton	40.05
1717	No label	Medium	White	Blue	F	12	Young Adult	Healthy	2	2018	Breed labels removed	Rescued	The South	Wantagh	Adoption	No	Manhattan	20.97
1718	No label	Small	Tan	Green	F	1	Puppy	Healthy	3	2019	Breed labels removed	Rescued	The South	Wantagh	Adoption	No	Westhampton	1.01
1719	No label	Large	Tan	Green	M	2	Puppy	Healthy	9	2018	Breed labels removed	Rescued	The South	Wantagh	Adoption	No	Westhampton	19.04
1720	No label	Medium	Black	Blue	F	24	Young Adult	Healthy	8	2018	Breed labels removed	Rescued	The South	Wantagh	Adoption	No	Westhampton	18.98
1721	Label	Small	White	Green	M	36	Adult	Healthy	4	2016	Breed labels on cards	Rescued	Outside Continental US	Wantagh	Adoption	No	Manhattan	27.27
1722	Label	Medium	Black	Green	F	2	Puppy	Healthy	1	2017	Breed labels on cards	Rescued	The South	Wantagh	Adoption	No	Westhampton	46.75
1723	Label	Small	Tan	Yellow	M	12	Young Adult	Healthy	6	2017	Breed labels on cards	Rescued	Outside Continental US	Wantagh	Adoption	No	Manhattan	31.02
1724	Label	Small	White	Green	F	1	Puppy	Not Healthy	8	2016	Breed labels on cards	Owner Surrender	Tri-State Area	Westhampton	Adoption	No	Westhampton	14.86
1725	No label	Large	Blonde	Green	F	1	Puppy	Healthy	5	2019	Breed labels removed	Rescued	The South	Wantagh	Adoption	No	Westhampton	0.22
1726	No label	Medium	Black	Yellow	F	12	Young Adult	Healthy	2	2018	Breed labels removed	Rescued	Outside Continental US	Wantagh	Adoption	No	Westhampton	190.2
1727	No label	Medium	White	No color	F	36	Adult	Healthy	2	2018	Breed labels removed	Rescued	The South	Wantagh	Adoption	No	Westhampton	30.06
1728	No label	Small	Brown	No color	M	24	Young Adult	Healthy	6	2019	Breed labels removed	Rescued	The South	Wantagh	Adoption	Yes	Westhampton	8.08
1729	Label	Large	Black	Green	M	2	Puppy	Healthy	3	2017	Breed labels on cards	Rescued	The South	Wantagh	Adoption	No	Manhattan	28.2
1730	Label	Small	Brindle	Green	M	3	Puppy	Healthy	9	2016	Breed labels on cards	Rescued	The South	Wantagh	Adoption	No	Manhattan	24.14
1731	Label	Small	Black	Yellow	F	6	Puppy	Healthy	9	2016	Breed labels on cards	Rescued	The South	Wantagh	Adoption	No	Westhampton	28.96
1732	No label	Small	White	Yellow	M	24	Young Adult	Healthy	10	2018	Breed labels removed	Rescued	Tri-State Area	Wantagh	Adoption	No	Manhattan	27.05
1733	Label	Large	Black	Green	F	2	Puppy	Healthy	3	2017	Breed labels on cards	Rescued	The South	Wantagh	Adoption	No	Manhattan	25.09
1734	Label	Medium	Tan	Green	F	24	Young Adult	Healthy	9	2016	Breed labels on cards	Rescued	The South	Wantagh	Adoption	No	Westhampton	16.24
1735	No label	Medium	Black	Blue	M	3	Puppy	Healthy	3	2018	Breed labels removed	Rescued	The South	Wantagh	Adoption	No	Westhampton	23.12
1736	No label	Medium	Brown	Blue	M	4	Puppy	Healthy	3	2018	Breed labels removed	Rescued	The South	Wantagh	Adoption	No	Westhampton	17.3
1737	No label	Small	Brown	Green	M	24	Young Adult	Healthy	8	2018	Breed labels removed	Rescued	California	Wantagh	Adoption	No	Manhattan	43.98
1738	No label	Medium	Black	Green	M	2	Puppy	Healthy	5	2018	Breed labels removed	Rescued	The South	Wantagh	Adoption	Yes	Manhattan	50.96
1739	Label	Small	Black	Green	M	3	Puppy	Healthy	2	2017	Breed labels on cards	Rescued	The South	Wantagh	Adoption	No	Manhattan	20.15
1740	No label	Small	Tan	Blue	M	3	Puppy	Healthy	3	2018	Breed labels removed	Rescued	The South	Wantagh	Adoption	No	Manhattan	11.09
1741	No label	Large	Brown	Green	F	3	Puppy	Healthy	1	2019	Breed labels removed	Rescued	Outside Continental US	Wantagh	Adoption	No	Westhampton	12.02
1742	No label	Medium	Tan	Blue	F	8	Juvenile	Healthy	6	2019	Breed labels removed	Rescued	The South	Wantagh	Adoption	No	Westhampton	19.16
1743	No label	Medium	White	Yellow	M	12	Young Adult	Healthy	4	2019	Breed labels removed	Rescued	The South	Wantagh	Adoption	No	Manhattan	25.92
1744	Label	Medium	Brindle	Green	M	12	Young Adult	Healthy	12	2016	Breed labels on cards	Rescued	The South	Wantagh	Adoption	No	Manhattan	70.38
1745	Label	Large	White	Green	M	2	Puppy	Healthy	1	2017	Breed labels on cards	Rescued	Outside Continental US	Wantagh	Adoption	No	Manhattan	30.35
1746	Label	Medium	Brown	No color	M	2	Puppy	Healthy	2	2017	Breed labels on cards	Rescued	The South	Wantagh	Adoption	No	Westhampton	44.06
1747	No label	Medium	White	Green	F	1	Puppy	Healthy	2	2018	Breed labels removed	Rescued	Outside Continental US	Wantagh	Adoption	Yes	Manhattan	58.19
1748	No label	Medium	Black	Blue	M	24	Young Adult	Healthy	2	2018	Breed labels removed	Rescued	The South	Wantagh	Adoption	No	Westhampton	45
1749	No label	Medium	Tan	Green	M	24	Young Adult	Healthy	4	2018	Breed labels removed	Rescued	The South	Wantagh	Adoption	No	Westhampton	40.9
1750	Label	Small	Black	Yellow	M	24	Young Adult	Healthy	4	2016	Breed labels on cards	Rescued	Outside Continental US	Wantagh	Adoption	No	Manhattan	28
1751	No label	Large	Black	Blue	M	2	Puppy	Healthy	5	2018	Breed labels removed	Rescued	The South	Wantagh	Adoption	No	Westhampton	38.91
1752	Label	Small	Blonde	Green	M	5	Puppy	Healthy	4	2016	Breed labels on cards	Rescued	Outside Continental US	Wantagh	Adoption	No	Manhattan	30.99
1753	Label	Small	Black	Blue	F	12	Young Adult	Healthy	8	2016	Breed labels on cards	Rescued	The South	Wantagh	Adoption	Yes	Manhattan	36.23
1754	Label	Large	Grey	Yellow	M	2	Puppy	Healthy	3	2017	Breed labels on cards	Rescued	The South	Wantagh	Adoption	Yes	Manhattan	32.09
1755	Label	Small	White	Green	M	4	Puppy	Healthy	4	2016	Breed labels on cards	Rescued	Outside Continental US	Wantagh	Adoption	No	Westhampton	21.2
1756	Label	Small	Grey	Yellow	M	17	Young Adult	Healthy	10	2016	Breed labels on cards	Rescued	Outside Continental US	Wantagh	Adoption	No	Manhattan	20.16
1757	No label	Large	Black	Green	M	1	Puppy	Healthy	4	2019	Breed labels removed	Rescued	The South	Wantagh	Adoption	No	Manhattan	29.25
1758	No label	Medium	Black	Green	M	3	Puppy	Healthy	7	2018	Breed labels removed	Rescued	The South	Wantagh	Adoption	No	Manhattan	54.15
1759	No label	Small	Black	Green	M	1	Puppy	Healthy	3	2019	Breed labels removed	Rescued	The South	Wantagh	Adoption	Yes	Manhattan	1.09
1760	No label	Large	Black	Green	M	1	Puppy	Healthy	4	2019	Breed labels removed	Rescued	The South	Wantagh	Adoption	No	Manhattan	29.18
1761	Label	Small	Black	Green	M	11	Juvenile	Not Healthy	2	2016	Breed labels on cards	Rescued	The South	Wantagh	Adoption	No	Westhampton	23.11
1762	No label	Large	Black	Green	M	3	Puppy	Healthy	3	2018	Breed labels removed	Rescued	The South	Wantagh	Adoption	No	Manhattan	33.2
1763	No label	Large	Brindle	Blue	M	36	Adult	Healthy	2	2019	Breed labels removed	Rescued	The South	Wantagh	Adoption	No	Manhattan	20.89
1764	No label	Large	White	Blue	F	5	Puppy	Healthy	10	2018	Breed labels removed	Rescued	Tri-State Area	Wantagh	Adoption	No	Westhampton	37.04
1765	No label	Large	Black	No color	M	2	Puppy	Healthy	5	2019	Breed labels removed	Rescued	Tri-State Area	Wantagh	Adoption	No	Manhattan	9.91
1766	No label	Large	Brown	Blue	M	7	Juvenile	Healthy	2	2019	Breed labels removed	Rescued	The South	Wantagh	Adoption	No	Manhattan	0.22
1767	No label	Large	Black	Blue	F	2	Puppy	Healthy	3	2018	Breed labels removed	Rescued	The South	Wantagh	Adoption	No	Manhattan	190.35
1768	No label	Large	Tan	Blue	M	3	Puppy	Healthy	7	2018	Breed labels removed	Rescued	The South	Wantagh	Adoption	No	Westhampton	13.19
1769	No label	Medium	Grey	Blue	F	5	Puppy	Healthy	2	2019	Breed labels removed	Rescued	The South	Wantagh	Adoption	No	Manhattan	7.86
1770	No label	Medium	Brown	Yellow	F	24	Young Adult	Healthy	5	2019	Breed labels removed	Rescued	The South	Wantagh	Adoption	No	Westhampton	6.07
1771	No label	Large	Tan	Green	M	2	Puppy	Healthy	11	2018	Breed labels removed	Rescued	The South	Wantagh	Adoption	No	Westhampton	17.09
1772	Label	Small	Black	Yellow	F	5	Puppy	Healthy	12	2016	Breed labels on cards	Rescued	The South	Wantagh	Adoption	No	Manhattan	31.22
1773	Label	Small	Black	Blue	F	5	Puppy	Healthy	8	2016	Breed labels on cards	Rescued	The South	Wantagh	Adoption	No	Manhattan	45.08
1774	No label	Medium	Brown	Yellow	F	24	Young Adult	Healthy	5	2019	Breed labels removed	Rescued	The South	Wantagh	Adoption	No	Westhampton	0.09
1775	No label	Medium	Black	Green	F	0	Puppy	Healthy	5	2019	Breed labels removed	Rescued	The South	Wantagh	Adoption	No	Westhampton	0.08
1776	No label	Small	Brown	Blue	F	24	Young Adult	Healthy	10	2018	Breed labels removed	Rescued	The South	Wantagh	Adoption	No	Manhattan	31.13
1777	No label	Large	Black	Yellow	M	9	Juvenile	Healthy	4	2019	Breed labels removed	Rescued	Outside Continental US	Wantagh	Adoption	No	Westhampton	24.92
1778	No label	Medium	Red	Blue	F	4	Puppy	Healthy	9	2018	Breed labels removed	Rescued	The South	Wantagh	Adoption	No	Westhampton	147.09
1779	Label	Small	White	Green	M	1	Puppy	Not Healthy	8	2016	Breed labels on cards	Owner Surrender	Tri-State Area	Westhampton	Adoption	Yes	Westhampton	30.83
1780	No label	Medium	Black	Green	F	0	Puppy	Healthy	5	2019	Breed labels removed	Rescued	The South	Wantagh	Adoption	No	Westhampton	1.28
1781	Label	Small	Brown	Yellow	F	12	Young Adult	Not Healthy	3	2016	Breed labels on cards	Rescued	The South	Wantagh	Adoption	No	Westhampton	72.21
1782	Label	Small	Brown	No color	M	12	Young Adult	Not Healthy	3	2016	Breed labels on cards	Rescued	The South	Wantagh	Adoption	No	Manhattan	21.24
1783	No label	Medium	Black	Yellow	M	2	Puppy	Healthy	6	2019	Breed labels removed	Rescued	The South	Wantagh	Adoption	No	Manhattan	6.19
1784	Label	Small	Brown	Green	M	1	Puppy	Not Healthy	3	2016	Breed labels on cards	Rescued	The South	Wantagh	Adoption	No	Manhattan	32.4
1785	No label	Large	White	Yellow	M	28	Young Adult	Healthy	7	2018	Breed labels removed	Rescued	The South	Wantagh	Adoption	No	Manhattan	97.18
1786	No label	Medium	White	Blue	M	18	Young Adult	Healthy	5	2019	Breed labels removed	Rescued	The South	Wantagh	Adoption	No	Manhattan	0.94
1787	Label	Small	Brindle	Green	M	2	Puppy	Healthy	11	2016	Breed labels on cards	Rescued	The South	Wantagh	Adoption	No	Manhattan	40.2
1788	No label	Medium	Brown	Blue	M	36	Adult	Healthy	12	2018	Breed labels removed	Rescued	The South	Wantagh	Adoption	No	Manhattan	17.11
1789	Label	Medium	Tan	Green	F	40	Adult	Healthy	11	2016	Breed labels on cards	Rescued	The South	Wantagh	Adoption	No	Westhampton	37.08
1790	No label	Small	Tan	Blue	F	2	Puppy	Healthy	9	2018	Breed labels removed	Rescued	The South	Wantagh	Adoption	Yes	Manhattan	8.99
1791	No label	Large	Tan	Green	M	2	Puppy	Healthy	11	2018	Breed labels removed	Rescued	The South	Wantagh	Adoption	No	Westhampton	17.05
1792	No label	Large	Tan	Green	M	2	Puppy	Healthy	11	2018	Breed labels removed	Rescued	The South	Wantagh	Adoption	No	Westhampton	17.07
1793	No label	Large	Black	Blue	M	2	Puppy	Healthy	3	2019	Breed labels removed	Rescued	The South	Wantagh	Adoption	No	Westhampton	29.99
1794	No label	Large	Tan	Green	F	3	Puppy	Healthy	3	2018	Breed labels removed	Rescued	The South	Wantagh	Adoption	No	Manhattan	27.12
1795	No label	Small	Brown	Blue	F	24	Young Adult	Healthy	3	2018	Breed labels removed	Rescued	The South	Wantagh	Adoption	No	Manhattan	19.01
1796	No label	Small	Brown	Green	M	11	Juvenile	Healthy	8	2018	Breed labels removed	Rescued	The South	Wantagh	Adoption	No	Manhattan	32.92
1797	Label	Small	Black	Green	M	1	Puppy	Not Healthy	3	2016	Breed labels on cards	Rescued	The South	Wantagh	Adoption	No	Manhattan	50.28
1798	No label	Small	Black	Green	F	3	Puppy	Healthy	3	2018	Breed labels removed	Rescued	The South	Wantagh	Adoption	Yes	Manhattan	18.1
1799	No label	Small	Tan	Green	F	3	Puppy	Healthy	3	2018	Breed labels removed	Rescued	The South	Wantagh	Adoption	No	Manhattan	12.13
1800	Label	Small	Black	Green	F	1	Puppy	Not Healthy	3	2016	Breed labels on cards	Rescued	The South	Wantagh	Adoption	No	Manhattan	35.42
1801	Label	Small	Brown	Green	F	17	Young Adult	Healthy	6	2017	Breed labels on cards	Rescued	Outside Continental US	Wantagh	Adoption	No	Manhattan	18.88
1802	No label	Large	Tan	No color	F	3	Puppy	Healthy	3	2018	Breed labels removed	Rescued	Outside Continental US	Wantagh	Adoption	No	Westhampton	32.01
1803	No label	Small	Blonde	Green	F	24	Young Adult	Healthy	2	2018	Breed labels removed	Rescued	The South	Wantagh	Adoption	No	Manhattan	25.97
1804	No label	Small	Tan	Green	M	1	Puppy	Healthy	4	2019	Breed labels removed	Rescued	The South	Wantagh	Adoption	No	Manhattan	15.89
1805	No label	Medium	Black	Green	F	17	Young Adult	Healthy	2	2018	Breed labels removed	Rescued	Outside Continental US	Wantagh	Adoption	No	Westhampton	15.19
1806	Label	Small	Tan	Green	F	2	Puppy	Healthy	11	2016	Breed labels on cards	Rescued	The South	Wantagh	Adoption	No	Manhattan	27.15
1807	Label	Small	Brown	Green	F	36	Adult	Healthy	1	2017	Breed labels on cards	Rescued	The South	Wantagh	Adoption	No	Manhattan	19.32
1808	No label	Large	Black	Green	F	2	Puppy	Healthy	3	2019	Breed labels removed	Rescued	The South	Wantagh	Adoption	Yes	Wantagh	31
1809	Label	Small	Tan	Yellow	F	24	Young Adult	Healthy	9	2016	Breed labels on cards	Rescued	The South	Wantagh	Adoption	No	Manhattan	29.13
1810	No label	Medium	White	Green	F	12	Young Adult	Healthy	2	2018	Breed labels removed	Rescued	Outside Continental US	Wantagh	Adoption	Yes	Westhampton	16.07
1811	No label	Small	Tan	Green	F	2	Puppy	Healthy	1	2019	Breed labels removed	Rescued	Tri-State Area	Wantagh	Adoption	No	Manhattan	24.1
1812	No label	Large	Tan	Green	M	2	Puppy	Healthy	3	2019	Breed labels removed	Rescued	The South	Wantagh	Adoption	No	Westhampton	41.95
1813	Label	Small	Black	Green	F	2	Puppy	Healthy	5	2016	Breed labels on cards	Rescued	The South	Wantagh	Adoption	No	Westhampton	23.15
1814	No label	Small	Blonde	Green	M	60	Adult	Healthy	4	2019	Breed labels removed	Rescued	The South	Wantagh	Adoption	No	Manhattan	11.89
1815	Label	Small	Black	Green	F	2	Puppy	Healthy	5	2016	Breed labels on cards	Rescued	The South	Wantagh	Adoption	No	Westhampton	26.06
1816	No label	Small	Black	Green	F	1	Puppy	Healthy	2	2018	Breed labels removed	Rescued	The South	Wantagh	Adoption	No	Manhattan	50.04
1817	Label	Small	Black	Yellow	M	2	Puppy	Healthy	5	2016	Breed labels on cards	Rescued	The South	Wantagh	Adoption	No	Manhattan	26.31
1818	Label	Small	Black	Green	F	2	Puppy	Healthy	5	2016	Breed labels on cards	Rescued	The South	Wantagh	Adoption	No	Manhattan	27.98
1819	Label	Small	Black	Green	F	2	Puppy	Healthy	5	2016	Breed labels on cards	Rescued	The South	Wantagh	Adoption	No	Manhattan	24.06
1820	Label	Small	Red	No color	M	5	Puppy	Healthy	8	2016	Breed labels on cards	Owner Surrender	NYC	Manhattan	Adoption	No	Manhattan	7.29
1821	Label	Small	Tan	Green	F	1	Puppy	Not Healthy	3	2016	Breed labels on cards	Rescued	Outside Continental US	Wantagh	Adoption	No	Manhattan	39.29
1822	Label	Small	Brown	Green	F	1	Puppy	Healthy	4	2016	Breed labels on cards	Rescued	The South	Wantagh	Adoption	No	Manhattan	45.91
1823	No label	Medium	Black	Green	F	4	Puppy	Healthy	10	2018	Breed labels removed	Rescued	Outside Continental US	Wantagh	Adoption	No	Manhattan	42.22
1824	No label	Small	Brown	Yellow	F	23	Young Adult	Healthy	6	2019	Breed labels removed	Rescued	Outside Continental US	Wantagh	Adoption	No	Manhattan	50.96
1825	No label	Small	Grey	Blue	M	24	Young Adult	Healthy	4	2019	Breed labels removed	Rescued	Outside Continental US	Wantagh	Adoption	No	Manhattan	9.97
1826	Label	Small	Tan	Blue	M	24	Young Adult	Healthy	12	2016	Breed labels on cards	Rescued	The South	Wantagh	Adoption	No	Manhattan	22.33
1827	No label	Large	Blonde	Blue	F	3	Puppy	Healthy	10	2018	Breed labels removed	Rescued	Tri-State Area	Wantagh	Adoption	Yes	Westhampton	14.8
1828	Label	Medium	Blonde	Green	F	4	Puppy	Healthy	4	2017	Breed labels on cards	Rescued	The South	Wantagh	Adoption	No	Manhattan	107.25
1829	Label	Small	Black	Green	F	33	Young Adult	Healthy	10	2016	Breed labels on cards	Rescued	The South	Wantagh	Adoption	No	Westhampton	45.88
1830	Label	Large	Brown	Yellow	M	2	Puppy	Healthy	7	2016	Breed labels on cards	Rescued	The South	Wantagh	Adoption	No	Manhattan	85.09
1831	No label	Medium	Black	Green	M	24	Young Adult	Healthy	3	2019	Breed labels removed	Rescued	The South	Wantagh	Adoption	No	Westhampton	9.02
1832	Label	Small	Brown	Green	F	2	Puppy	Healthy	7	2016	Breed labels on cards	Rescued	The South	Wantagh	Adoption	Yes	Manhattan	10.94
1833	Label	Medium	Black	Green	M	3	Puppy	Healthy	4	2017	Breed labels on cards	Rescued	The South	Wantagh	Adoption	Yes	Westhampton	29.14
1834	Label	Small	Black	Green	M	2	Puppy	Healthy	5	2016	Breed labels on cards	Rescued	The South	Wantagh	Adoption	No	Manhattan	24.02
1835	No label	Small	Tan	Green	M	2	Puppy	Healthy	12	2018	Breed labels removed	Rescued	Tri-State Area	Wantagh	Adoption	No	Manhattan	13.03
1836	No label	Small	Brown	Green	M	2	Puppy	Healthy	1	2019	Breed labels removed	Rescued	The South	Wantagh	Adoption	No	Manhattan	19.1
1837	No label	Small	White	Blue	M	96	Senior	Not Healthy	3	2019	Breed labels removed	Rescued	NYC	Manhattan	Adoption	No	Manhattan	39.1
1838	No label	Small	Tan	Blue	M	36	Adult	Healthy	1	2019	Breed labels removed	Rescued	The South	Wantagh	Adoption	No	Manhattan	87.21
1839	Label	Small	Blonde	Green	M	120	Senior	Healthy	1	2017	Breed labels on cards	Rescued	The South	Wantagh	Adoption	No	Manhattan	30.26
1840	Label	Small	Brown	Green	M	2	Puppy	Healthy	6	2016	Breed labels on cards	Rescued	The South	Wantagh	Adoption	No	Westhampton	45.04
1841	No label	Small	Black	Green	M	1	Puppy	Healthy	2	2018	Breed labels removed	Rescued	The South	Wantagh	Adoption	No	Manhattan	47.17
1842	No label	Small	Brown	Blue	F	72	Adult	Healthy	3	2019	Breed labels removed	Rescued	NYC	Manhattan	Adoption	No	Manhattan	24.1
1843	No label	Small	Black	Blue	F	7	Juvenile	Healthy	10	2018	Breed labels removed	Rescued	The South	Wantagh	Adoption	No	Manhattan	34.21
1844	No label	Medium	White	No color	F	2	Puppy	Healthy	6	2019	Breed labels removed	Rescued	The South	Wantagh	Adoption	No	Manhattan	9.95
1845	No label	Small	Brown	Blue	M	4	Puppy	Healthy	7	2018	Breed labels removed	Rescued	Outside Continental US	Wantagh	Adoption	No	Manhattan	22.1
1846	Label	Small	Brown	Green	F	2	Puppy	Healthy	7	2016	Breed labels on cards	Rescued	The South	Wantagh	Adoption	No	Manhattan	17.04
1847	Label	Small	White	Green	F	1	Puppy	Healthy	4	2016	Breed labels on cards	Rescued	The South	Wantagh	Adoption	No	Manhattan	43.03
1848	Label	Small	Black	Green	M	12	Young Adult	Healthy	4	2017	Breed labels on cards	Rescued	The South	Wantagh	Adoption	No	Manhattan	114.28
1849	Label	Large	Black	Yellow	M	24	Young Adult	Healthy	3	2017	Breed labels on cards	Rescued	The South	Wantagh	Adoption	No	Manhattan	50.93
1850	Label	Small	Black	Green	M	1	Puppy	Healthy	11	2016	Breed labels on cards	Rescued	The South	Wantagh	Adoption	No	Manhattan	32.74
1851	Label	Small	Brown	Green	M	2	Puppy	Healthy	6	2016	Breed labels on cards	Rescued	The South	Wantagh	Adoption	No	Westhampton	25.03
1852	No label	Medium	Tan	Green	M	2	Puppy	Healthy	5	2019	Breed labels removed	Rescued	Outside Continental US	Wantagh	Adoption	No	Westhampton	7.2
1853	Label	Small	Brown	Green	M	2	Puppy	Healthy	7	2016	Breed labels on cards	Rescued	The South	Wantagh	Adoption	Yes	Manhattan	10.9
1854	No label	Medium	Black	No color	M	0	Puppy	Healthy	4	2019	Breed labels removed	Rescued	The South	Wantagh	Adoption	No	Manhattan	4.28
1855	No label	Medium	Brown	Green	F	36	Adult	Healthy	4	2018	Breed labels removed	Rescued	The South	Wantagh	Adoption	No	Manhattan	27.86
1856	Label	Small	Brown	Green	F	2	Puppy	Healthy	7	2016	Breed labels on cards	Rescued	The South	Wantagh	Adoption	No	Manhattan	24.93
1857	Label	Small	Black	Green	F	24	Young Adult	Healthy	12	2016	Breed labels on cards	Rescued	The South	Wantagh	Adoption	No	Manhattan	28.02
1858	No label	Large	Brown	Blue	M	4	Puppy	Healthy	11	2018	Breed labels removed	Rescued	Outside Continental US	Wantagh	Adoption	No	Westhampton	38.15
1859	No label	Medium	Brindle	Green	M	4	Puppy	Healthy	9	2018	Breed labels removed	Rescued	Outside Continental US	Wantagh	Adoption	No	Westhampton	30.97
1860	No label	Medium	Tan	Blue	M	11	Juvenile	Healthy	2	2019	Breed labels removed	Rescued	The South	Wantagh	Adoption	No	Manhattan	28.18
1861	No label	Small	Tan	Blue	F	6	Puppy	Healthy	7	2018	Breed labels removed	Rescued	Outside Continental US	Wantagh	Adoption	No	Manhattan	21.9
1862	No label	Small	Red	Blue	M	24	Young Adult	Healthy	6	2018	Breed labels removed	Rescued	California	Wantagh	Adoption	No	Manhattan	73.41
1863	Label	Small	Brown	Green	F	3	Puppy	Healthy	4	2017	Breed labels on cards	Rescued	The South	Wantagh	Adoption	No	Manhattan	38.3
1864	Label	Small	Black	Green	F	24	Young Adult	Healthy	3	2017	Breed labels on cards	Rescued	The South	Wantagh	Adoption	No	Manhattan	12.09
1865	No label	Small	White	Green	M	0	Puppy	Healthy	2	2019	Breed labels removed	Rescued	The South	Wantagh	Adoption	Yes	Manhattan	67.07
1866	No label	Small	Black	Green	M	48	Adult	Healthy	12	2018	Breed labels removed	Rescued	Tri-State Area	Wantagh	Adoption	No	Manhattan	28.19
1867	Label	Small	Black	No color	F	1	Puppy	Healthy	7	2016	Breed labels on cards	Rescued	The South	Wantagh	Adoption	No	Manhattan	25.01
1868	Label	Small	Black	Green	M	12	Young Adult	Healthy	2	2017	Breed labels on cards	Rescued	The South	Wantagh	Adoption	No	Manhattan	20.12
1869	Label	Medium	Tan	Green	M	3	Puppy	Healthy	3	2017	Breed labels on cards	Rescued	Outside Continental US	Wantagh	Adoption	No	Westhampton	25.02
1870	Label	Medium	Brown	Green	F	4	Puppy	Healthy	6	2016	Breed labels on cards	Rescued	The South	Wantagh	Adoption	No	Manhattan	38.1
1871	Label	Small	Black	Yellow	M	120	Senior	Not Healthy	10	2016	Breed labels on cards	Owner Surrender	NYC	Manhattan	Adoption	No	Manhattan	39.11
1872	Label	Small	Red	No color	M	60	Adult	Not Healthy	10	2016	Breed labels on cards	Owner Surrender	NYC	Manhattan	Adoption	No	Manhattan	9.98
1873	Label	Small	Black	Yellow	M	36	Adult	Healthy	10	2016	Breed labels on cards	Rescued	The South	Wantagh	Adoption	No	Manhattan	40.95
1874	No label	Medium	White	Yellow	M	24	Young Adult	Healthy	5	2018	Breed labels removed	Rescued	The South	Wantagh	Adoption	No	Westhampton	53.13
1875	No label	Large	Blonde	Red	M	12	Young Adult	Healthy	8	2018	Breed labels removed	Rescued	The South	Wantagh	Adoption	No	Westhampton	17.18
1876	No label	Small	White	Blue	M	24	Young Adult	Healthy	5	2018	Breed labels removed	Owner Surrender	NYC	Manhattan	Adoption	Yes	Manhattan	10.07
1877	Label	Large	Brindle	Green	M	4	Puppy	Healthy	3	2017	Breed labels on cards	Rescued	Outside Continental US	Wantagh	Adoption	No	Manhattan	19.99
1878	Label	Small	Brindle	Blue	M	4	Puppy	Healthy	9	2016	Breed labels on cards	Rescued	Outside Continental US	Wantagh	Adoption	No	Westhampton	74.96
1879	Label	Medium	Black	No color	M	11	Juvenile	Healthy	7	2016	Breed labels on cards	Rescued	The South	Wantagh	Adoption	No	Manhattan	17.09
1880	Label	Small	Brown	Yellow	M	19	Young Adult	Healthy	10	2016	Breed labels on cards	Owner Surrender	NYC	Manhattan	Adoption	Yes	Manhattan	10.92
1881	Label	Small	Black	Blue	M	36	Adult	Healthy	10	2016	Breed labels on cards	Rescued	The South	Wantagh	Adoption	No	Westhampton	17.05
1882	No label	Small	White	No color	M	24	Young Adult	Not Healthy	1	2019	Breed labels removed	Rescued	NYC	Manhattan	Adoption	No	Manhattan	20.12
1883	No label	Small	Black	Blue	M	5	Puppy	Healthy	9	2018	Breed labels removed	Rescued	Outside Continental US	Wantagh	Adoption	No	Manhattan	34.93
1884	Label	Small	Tan	Green	M	3	Puppy	Healthy	6	2017	Breed labels on cards	Rescued	Outside Continental US	Wantagh	Adoption	No	Manhattan	15.88
1885	Label	Small	Black	Yellow	M	48	Adult	Healthy	10	2016	Breed labels on cards	Rescued	The South	Wantagh	Adoption	No	Manhattan	65.02
1886	Label	Small	Brown	Green	F	2	Puppy	Healthy	8	2016	Breed labels on cards	Rescued	The South	Wantagh	Adoption	No	Westhampton	31.13
1887	Label	Small	Tan	Green	M	2	Puppy	Healthy	11	2016	Breed labels on cards	Rescued	The South	Wantagh	Adoption	No	Westhampton	47.87
1888	No label	Small	Black	Green	F	24	Young Adult	Healthy	4	2018	Breed labels removed	Rescued	The South	Wantagh	Adoption	No	Manhattan	51.88
1889	Label	Small	White	Green	F	1	Puppy	Healthy	4	2016	Breed labels on cards	Rescued	The South	Wantagh	Adoption	No	Manhattan	44.14
1890	Label	Small	Brown	Green	F	2	Puppy	Not Healthy	2	2016	Breed labels on cards	Rescued	The South	Wantagh	Adoption	No	Westhampton	24.12
1891	Label	Medium	Brown	Yellow	F	24	Young Adult	Healthy	4	2017	Breed labels on cards	Rescued	The South	Wantagh	Adoption	No	Westhampton	227.97
1892	Label	Small	Brown	Green	F	2	Puppy	Healthy	4	2016	Breed labels on cards	Rescued	The South	Wantagh	Adoption	No	Manhattan	45.01
1893	No label	Small	Black	Blue	M	12	Young Adult	Healthy	2	2019	Breed labels removed	Rescued	The South	Wantagh	Adoption	No	Manhattan	6.06
1894	No label	Small	White	Green	M	0	Puppy	Healthy	2	2019	Breed labels removed	Rescued	The South	Wantagh	Adoption	Yes	Manhattan	67.05
1895	No label	Large	Black	Blue	F	3	Puppy	Healthy	10	2018	Breed labels removed	Rescued	Tri-State Area	Wantagh	Adoption	Yes	Wantagh	63.86
1896	No label	Large	Tan	Yellow	F	5	Puppy	Healthy	6	2019	Breed labels removed	Rescued	The South	Wantagh	Adoption	No	Manhattan	1.09
1897	Label	Medium	Tan	Green	F	3	Puppy	Healthy	4	2017	Breed labels on cards	Rescued	The South	Wantagh	Adoption	Yes	Wantagh	28.08
1898	Label	Small	Black	Green	F	2	Puppy	Healthy	5	2016	Breed labels on cards	Rescued	The South	Wantagh	Adoption	No	Manhattan	24.11
1899	No label	Small	Black	Green	M	1	Puppy	Healthy	2	2018	Breed labels removed	Rescued	The South	Wantagh	Adoption	No	Manhattan	47.16
1900	No label	Small	Tan	Green	M	24	Young Adult	Healthy	5	2018	Breed labels removed	Rescued	Outside Continental US	Wantagh	Adoption	No	Westhampton	25.82
1901	Label	Medium	Black	Green	M	6	Puppy	Healthy	11	2016	Breed labels on cards	Rescued	The South	Wantagh	Adoption	No	Manhattan	30.22
1902	Label	Small	White	Yellow	M	2	Puppy	Healthy	6	2016	Breed labels on cards	Rescued	The South	Wantagh	Adoption	No	Manhattan	38.02
1903	Label	Small	Brown	Green	F	1	Puppy	Healthy	4	2016	Breed labels on cards	Rescued	The South	Wantagh	Adoption	No	Manhattan	46.11
1904	No label	Medium	Brown	Yellow	M	12	Young Adult	Healthy	12	2018	Breed labels removed	Rescued	Tri-State Area	Wantagh	Adoption	No	Westhampton	34.84
1905	No label	Medium	Grey	Green	F	3	Puppy	Healthy	10	2018	Breed labels removed	Rescued	Tri-State Area	Wantagh	Adoption	No	Manhattan	7.89
1906	No label	Large	Black	Blue	M	3	Puppy	Healthy	3	2019	Breed labels removed	Rescued	The South	Wantagh	Adoption	No	Westhampton	15.91
1907	No label	Large	Black	Blue	F	3	Puppy	Healthy	3	2019	Breed labels removed	Rescued	The South	Wantagh	Adoption	No	Westhampton	23
1908	Label	Small	Brown	Green	M	1	Puppy	Healthy	4	2016	Breed labels on cards	Rescued	The South	Wantagh	Adoption	No	Manhattan	29.17
1909	No label	Large	Brown	Yellow	F	12	Young Adult	Healthy	5	2019	Breed labels removed	Rescued	Outside Continental US	Wantagh	Adoption	No	Manhattan	13
1910	No label	Small	Black	Green	F	1	Puppy	Healthy	2	2018	Breed labels removed	Rescued	The South	Wantagh	Adoption	No	Manhattan	44.24
1911	Label	Medium	Black	Green	F	3	Puppy	Healthy	4	2017	Breed labels on cards	Rescued	The South	Wantagh	Adoption	Yes	Westhampton	29.09
1912	Label	Small	Black	Green	F	5	Puppy	Healthy	9	2016	Breed labels on cards	Rescued	The South	Wantagh	Adoption	Yes	Manhattan	30.12
1913	Label	Small	Black	Green	F	60	Adult	Healthy	5	2016	Breed labels on cards	Rescued	The South	Wantagh	Adoption	No	Manhattan	30.21
1914	No label	Small	Black	Green	M	1	Puppy	Healthy	2	2018	Breed labels removed	Rescued	The South	Wantagh	Adoption	No	Manhattan	46.14
1915	Label	Small	Black	Green	F	5	Puppy	Healthy	11	2016	Breed labels on cards	Rescued	The South	Wantagh	Adoption	No	Manhattan	21
1916	No label	Medium	Brindle	Blue	M	8	Juvenile	Healthy	5	2019	Breed labels removed	Rescued	The South	Wantagh	Adoption	No	Westhampton	0.9
1917	Label	Small	Blonde	Green	M	3	Puppy	Healthy	8	2016	Breed labels on cards	Rescued	The South	Wantagh	Adoption	No	Manhattan	29.28
1918	Label	Small	Tan	Yellow	M	6	Puppy	Healthy	3	2017	Breed labels on cards	Rescued	The South	Wantagh	Adoption	No	Manhattan	17.12
1919	Label	Small	Brown	Green	M	1	Puppy	Healthy	3	2016	Breed labels on cards	Rescued	The South	Wantagh	Adoption	No	Manhattan	29.16
1920	Label	Small	Brown	No color	M	24	Young Adult	Healthy	7	2016	Breed labels on cards	Rescued	The South	Wantagh	Adoption	No	Manhattan	17.04
1921	No label	Small	Black	Green	M	1	Puppy	Healthy	2	2018	Breed labels removed	Rescued	The South	Wantagh	Adoption	No	Manhattan	45.26
1922	Label	Small	Brown	Green	M	24	Young Adult	Healthy	4	2017	Breed labels on cards	Rescued	The South	Wantagh	Adoption	No	Manhattan	29.04
1923	No label	Medium	Brown	Yellow	F	24	Young Adult	Healthy	5	2018	Breed labels removed	Rescued	The South	Wantagh	Adoption	No	Westhampton	28.07
1924	Label	Small	Brindle	Green	M	2	Puppy	Healthy	11	2016	Breed labels on cards	Rescued	The South	Wantagh	Adoption	No	Manhattan	44.11
1925	No label	Medium	White	Blue	M	3	Puppy	Healthy	8	2018	Breed labels removed	Rescued	The South	Wantagh	Adoption	No	Manhattan	30.06
1926	No label	Large	Brown	Blue	F	2	Puppy	Healthy	3	2018	Breed labels removed	Rescued	The South	Wantagh	Adoption	No	Manhattan	29.2
1927	Label	Small	Brown	Green	F	8	Juvenile	Healthy	7	2016	Breed labels on cards	Rescued	The South	Wantagh	Adoption	No	Manhattan	19.02
1928	No label	Large	Red	Blue	M	36	Adult	Healthy	11	2018	Breed labels removed	Rescued	The South	Wantagh	Adoption	No	Manhattan	49.07
1929	No label	Medium	Brown	No color	F	18	Young Adult	Healthy	3	2019	Breed labels removed	Rescued	The South	Wantagh	Adoption	No	Manhattan	29.37
1930	No label	Medium	Tan	Green	M	5	Puppy	Healthy	4	2019	Breed labels removed	Rescued	Outside Continental US	Wantagh	Adoption	No	Manhattan	0.32
1931	Label	Small	Black	Green	M	1	Puppy	Healthy	6	2016	Breed labels on cards	Rescued	The South	Wantagh	Adoption	No	Westhampton	24
1932	No label	Small	Blonde	Green	F	3	Puppy	Healthy	11	2018	Breed labels removed	Rescued	Outside Continental US	Wantagh	Adoption	Yes	Manhattan	9.16
1933	No label	Medium	Brown	Blue	F	5	Puppy	Healthy	11	2018	Breed labels removed	Rescued	Outside Continental US	Wantagh	Adoption	No	Manhattan	14.96
1934	No label	Small	Tan	Blue	F	36	Adult	Healthy	2	2018	Breed labels removed	Rescued	Outside Continental US	Wantagh	Adoption	No	Westhampton	30.08
1935	Label	Medium	Tan	Green	M	2	Puppy	Healthy	11	2016	Breed labels on cards	Rescued	The South	Wantagh	Adoption	No	Westhampton	43.97
1936	Label	Large	Tan	Yellow	F	24	Young Adult	Healthy	7	2016	Breed labels on cards	Rescued	The South	Wantagh	Adoption	No	Westhampton	66.15
1937	No label	Small	Brown	Green	F	2	Puppy	Healthy	9	2018	Breed labels removed	Rescued	The South	Wantagh	Adoption	No	Manhattan	36.06
1938	Label	Small	Tan	Green	F	1	Puppy	Healthy	11	2016	Breed labels on cards	Rescued	The South	Wantagh	Adoption	No	Manhattan	43.96
1939	Label	Small	Black	Green	F	1	Puppy	Healthy	11	2016	Breed labels on cards	Rescued	The South	Wantagh	Adoption	No	Manhattan	43.88
1940	No label	Medium	Brown	Green	F	1	Puppy	Healthy	2	2018	Breed labels removed	Rescued	Outside Continental US	Wantagh	Adoption	No	Manhattan	43.35
1941	No label	Small	Tan	Blue	F	3	Puppy	Healthy	11	2018	Breed labels removed	Rescued	Outside Continental US	Wantagh	Adoption	No	Westhampton	15.99
1942	No label	Medium	Tan	Blue	F	5	Puppy	Healthy	12	2018	Breed labels removed	Rescued	Outside Continental US	Wantagh	Adoption	No	Manhattan	23.98
1943	No label	Medium	White	Yellow	M	6	Puppy	Healthy	4	2019	Breed labels removed	Rescued	The South	Wantagh	Adoption	No	Manhattan	13.15
1944	Label	Medium	Black	Green	M	2	Puppy	Healthy	3	2017	Breed labels on cards	Rescued	The South	Wantagh	Adoption	No	Westhampton	21.85
1945	No label	Medium	Tan	Blue	F	12	Young Adult	Healthy	5	2019	Breed labels removed	Rescued	Outside Continental US	Wantagh	Adoption	No	Manhattan	0.23
1946	No label	Medium	Black	Yellow	F	8	Juvenile	Healthy	12	2018	Breed labels removed	Rescued	Outside Continental US	Wantagh	Adoption	No	Westhampton	16.86
1947	Label	Medium	Black	Green	F	2	Puppy	Healthy	1	2017	Breed labels on cards	Rescued	The South	Wantagh	Adoption	No	Westhampton	24.77
1948	No label	Small	Brown	Blue	F	24	Young Adult	Healthy	8	2018	Breed labels removed	Rescued	The South	Wantagh	Adoption	No	Manhattan	37.99
1949	Label	Medium	White	Red	F	24	Young Adult	Healthy	7	2016	Breed labels on cards	Rescued	The South	Wantagh	Adoption	No	Manhattan	59.1
1950	No label	Small	White	Blue	M	12	Young Adult	Healthy	2	2018	Breed labels removed	Rescued	Outside Continental US	Wantagh	Adoption	No	Westhampton	80.08
1951	No label	Small	Brown	Green	F	24	Young Adult	Healthy	6	2018	Breed labels removed	Rescued	California	Wantagh	Adoption	No	Manhattan	23.24
1952	No label	Small	Brown	Green	M	2	Puppy	Healthy	9	2018	Breed labels removed	Rescued	The South	Wantagh	Adoption	No	Manhattan	35.18
1953	No label	Medium	Grey	Blue	F	8	Juvenile	Healthy	6	2019	Breed labels removed	Rescued	The South	Wantagh	Adoption	No	Westhampton	20.99
1954	Label	Small	Tan	Yellow	F	24	Young Adult	Healthy	9	2016	Breed labels on cards	Rescued	Outside Continental US	Wantagh	Adoption	Yes	Westhampton	51.91
1955	No label	Medium	Brown	Blue	M	4	Puppy	Healthy	1	2019	Breed labels removed	Rescued	The South	Wantagh	Adoption	No	Manhattan	11.86
1956	No label	Small	Brown	Green	M	4	Puppy	Healthy	9	2018	Breed labels removed	Rescued	Tri-State Area	Wantagh	Adoption	No	Manhattan	16.94
1957	No label	Small	Tan	Blue	M	24	Young Adult	Healthy	8	2018	Breed labels removed	Rescued	California	Wantagh	Adoption	Yes	Manhattan	11.92
1958	No label	Medium	Black	Yellow	M	48	Adult	Healthy	3	2018	Breed labels removed	Rescued	Outside Continental US	Wantagh	Adoption	No	Westhampton	54.05
1959	Label	Medium	Brown	Green	M	2	Puppy	Healthy	4	2017	Breed labels on cards	Rescued	The South	Wantagh	Adoption	No	Manhattan	36.19
1960	Label	Medium	Black	Green	F	2	Puppy	Healthy	4	2017	Breed labels on cards	Rescued	The South	Wantagh	Adoption	Yes	Manhattan	35.18
1961	Label	Medium	Black	Green	F	12	Young Adult	Healthy	10	2016	Breed labels on cards	Rescued	The South	Wantagh	Adoption	Yes	Westhampton	24.9
1962	No label	Small	Black	Green	M	3	Puppy	Healthy	8	2018	Breed labels removed	Rescued	The South	Wantagh	Adoption	Yes	Manhattan	19.07
1963	Label	Medium	Brown	Yellow	M	2	Puppy	Healthy	4	2017	Breed labels on cards	Rescued	The South	Wantagh	Adoption	No	Manhattan	36.14
1964	No label	Medium	White	Green	M	12	Young Adult	Healthy	4	2019	Breed labels removed	Rescued	The South	Wantagh	Adoption	No	Manhattan	9.09
1965	No label	Small	White	Green	M	2	Puppy	Healthy	3	2019	Breed labels removed	Rescued	The South	Wantagh	Adoption	No	Manhattan	8.99
1966	No label	Medium	Brown	Blue	F	4	Puppy	Healthy	1	2019	Breed labels removed	Rescued	The South	Wantagh	Adoption	No	Manhattan	12.02
1967	Label	Medium	Black	Green	F	6	Puppy	Healthy	4	2017	Breed labels on cards	Rescued	The South	Wantagh	Adoption	Yes	Westhampton	29.18
1968	Label	Small	Brindle	Green	M	1	Puppy	Not Healthy	2	2016	Breed labels on cards	Rescued	The South	Wantagh	Adoption	No	Manhattan	30.25
1969	No label	Medium	Grey	Green	F	6	Puppy	Healthy	2	2018	Breed labels removed	Rescued	The South	Wantagh	Adoption	No	Manhattan	33.07
1970	Label	Small	Red	Green	F	2	Puppy	Healthy	2	2017	Breed labels on cards	Rescued	The South	Wantagh	Adoption	No	Manhattan	20.16
1971	No label	Medium	Black	Blue	F	18	Young Adult	Healthy	3	2018	Breed labels removed	Rescued	Outside Continental US	Wantagh	Adoption	No	Westhampton	32.95
1972	Label	Small	Black	Yellow	M	12	Young Adult	Healthy	11	2016	Breed labels on cards	Rescued	The South	Wantagh	Adoption	No	Manhattan	85.88
1973	No label	Large	Tan	Green	M	5	Puppy	Healthy	3	2019	Breed labels removed	Rescued	The South	Wantagh	Adoption	No	Manhattan	15.15
1974	Label	Small	Red	Green	M	1	Puppy	Healthy	6	2016	Breed labels on cards	Rescued	The South	Wantagh	Adoption	No	Westhampton	21.88
1975	No label	Medium	Black	Green	M	3	Puppy	Healthy	7	2018	Breed labels removed	Rescued	The South	Wantagh	Adoption	No	Manhattan	26.92
1976	Label	Medium	Brown	Green	M	2	Puppy	Healthy	4	2017	Breed labels on cards	Rescued	The South	Wantagh	Adoption	No	Manhattan	40.13
1977	Label	Small	Blonde	Green	F	1	Puppy	Not Healthy	2	2016	Breed labels on cards	Rescued	The South	Wantagh	Adoption	No	Manhattan	23.15
1978	Label	Small	Red	Green	M	24	Young Adult	Not Healthy	3	2016	Breed labels on cards	Rescued	The South	Wantagh	Adoption	No	Manhattan	34.1
1979	Label	Small	Brown	Green	M	2	Puppy	Healthy	4	2017	Breed labels on cards	Rescued	The South	Wantagh	Adoption	Yes	Manhattan	40.06
1980	Label	Medium	Red	No color	M	2	Puppy	Healthy	2	2017	Breed labels on cards	Rescued	The South	Wantagh	Adoption	No	Westhampton	43.9
1981	Label	Small	Blonde	Green	M	1	Puppy	Not Healthy	2	2016	Breed labels on cards	Rescued	The South	Wantagh	Adoption	No	Manhattan	23.35
1982	Label	Large	Black	Yellow	M	12	Young Adult	Healthy	7	2016	Breed labels on cards	Rescued	The South	Wantagh	Adoption	No	Westhampton	37.15
1983	Label	Small	White	Green	F	2	Puppy	Healthy	11	2016	Breed labels on cards	Rescued	The South	Wantagh	Adoption	No	Manhattan	46.18
1984	No label	Large	Black	Green	F	5	Puppy	Healthy	3	2019	Breed labels removed	Rescued	The South	Wantagh	Adoption	No	Manhattan	1.02
1985	Label	Medium	Brown	Green	F	2	Puppy	Healthy	4	2017	Breed labels on cards	Rescued	The South	Wantagh	Adoption	No	Manhattan	35.3
1986	No label	Small	Black	Green	M	83	Adult	Healthy	5	2019	Breed labels removed	Rescued	The South	Wantagh	Adoption	No	Manhattan	0.05
1987	Label	Small	Brindle	No color	F	1	Puppy	Not Healthy	2	2016	Breed labels on cards	Rescued	The South	Wantagh	Adoption	No	Manhattan	31.4
1988	No label	Large	Brown	Yellow	M	10	Juvenile	Healthy	3	2019	Breed labels removed	Rescued	The South	Wantagh	Adoption	No	Manhattan	9.97
1989	No label	Large	Brown	Green	M	3	Puppy	Healthy	3	2018	Breed labels removed	Rescued	The South	Wantagh	Adoption	No	Manhattan	27.18
1990	Label	Small	Brown	Green	M	2	Puppy	Healthy	8	2016	Breed labels on cards	Rescued	The South	Wantagh	Adoption	No	Manhattan	38.15
1991	No label	Small	Black	Yellow	M	108	Senior	Not Healthy	2	2019	Breed labels removed	Rescued	NYC	Manhattan	Adoption	No	Manhattan	18.23
1992	No label	Large	Black	Blue	M	2	Puppy	Healthy	10	2018	Breed labels removed	Rescued	The South	Wantagh	Adoption	No	Westhampton	28.07
1993	Label	Medium	Black	Green	M	2	Puppy	Healthy	4	2017	Breed labels on cards	Rescued	The South	Wantagh	Adoption	No	Manhattan	26.31
1994	No label	Medium	Brown	Blue	M	48	Adult	Healthy	4	2018	Breed labels removed	Rescued	The South	Wantagh	Adoption	No	Manhattan	34.09
1995	No label	Small	Black	Blue	F	4	Puppy	Healthy	3	2019	Breed labels removed	Rescued	Outside Continental US	Wantagh	Adoption	No	Manhattan	11.04
1996	No label	Small	White	Blue	M	13	Young Adult	Healthy	6	2018	Breed labels removed	Rescued	California	Wantagh	Adoption	No	Westhampton	25.97
1997	No label	Medium	Black	Green	F	3	Puppy	Healthy	4	2019	Breed labels removed	Rescued	The South	Wantagh	Adoption	No	Westhampton	10.12
1998	No label	Small	Tan	Blue	M	4	Puppy	Healthy	3	2018	Breed labels removed	Rescued	The South	Wantagh	Adoption	No	Manhattan	10.34
[truncated: 248 more rows]
